# Supplementary material for: (E)-4-(Benz­yloxy)benzaldehyde thio­semicarbazone
Source: Acta Crystallogr Sect E Struct Rep Online. 2008 May 3;64(Pt 6):o988–9. doi: 10.1107/S1600536808012671 (PMC2961576; doi:10.1107/S1600536808012671)
Supplement: Supplementary file 2 [file e-64-0o988-Isup2.hkl]

# 
# h,k,l, Fc-squared, Fo-squared, sigma(Fo-squared) and status flag 
# 
data_I
_shelx_title ' taraf8_0m in P2(1)/c (100K)' 
_shelx_refln_list_code          4 
_shelx_F_calc_maximum      197.06 
_exptl_crystal_F_000       600.00 
_reflns_d_resolution_high  0.7108 
 
loop_ 
 _symmetry_equiv_pos_as_xyz 
 'x, y, z' 
 '-x, y+1/2, -z+1/2' 
 '-x, -y, -z' 
 'x, -y-1/2, z-1/2' 
 
_cell_length_a    11.0269 
_cell_length_b    12.6668 
_cell_length_c    10.8774 
_cell_angle_alpha  90.000 
_cell_angle_beta  116.099 
_cell_angle_gamma  90.000 
 
_shelx_F_squared_multiplier     1.000 
 
loop_ 
 _refln_index_h 
 _refln_index_k 
 _refln_index_l 
 _refln_F_squared_calc 
 _refln_F_squared_meas 
 _refln_F_squared_sigma 
 _refln_observed_status 
   1   0   0      887.05      899.37     22.63 o 
   2   0   0      171.78      176.02      3.03 o 
   3   0   0     1640.51     1650.51     21.40 o 
   4   0   0     3785.94     3908.55     42.84 o 
   5   0   0     3416.58     3583.58     35.21 o 
   6   0   0     1302.64     1379.05     14.42 o 
   7   0   0     3600.22     3553.95     58.82 o 
   8   0   0      842.93      770.14     17.26 o 
   9   0   0       89.50       83.34      7.77 o 
  10   0   0      693.32      661.05     23.93 o 
  11   0   0       24.67       18.58      5.27 o 
  12   0   0      470.86      492.48     21.72 o 
  13   0   0       10.34       27.54      6.78 o 
   1   1   0     1278.59     1312.74     14.67 o 
   2   1   0     6063.27     6374.94     62.87 o 
   3   1   0      657.98      612.89      6.78 o 
   4   1   0      551.70      559.55      6.67 o 
   5   1   0      432.46      380.36      7.85 o 
   6   1   0     1399.03     1421.37     24.12 o 
   7   1   0      140.90      141.12      4.29 o 
   8   1   0       95.89      117.71      6.91 o 
   9   1   0       53.96       53.99      3.95 o 
  10   1   0      191.36      164.84      7.77 o 
  11   1   0       16.34       11.11      3.40 o 
  12   1   0      331.07      308.81     31.21 o 
  13   1   0       26.52       36.98      8.08 o 
   0   2   0      201.16      230.64      7.59 o 
   1   2   0     2984.17     3053.45     34.70 o 
   2   2   0     5271.69     5819.62     63.06 o 
   3   2   0     5796.63     6031.87     53.28 o 
   4   2   0       70.58       70.74      1.59 o 
   5   2   0        4.42        5.14      1.04 o 
   6   2   0      506.97      512.35     10.34 o 
   7   2   0        5.10       10.03      1.37 o 
   8   2   0       29.20       24.38      2.77 o 
   9   2   0       65.24       71.14      4.20 o 
  10   2   0      153.64      148.41      6.17 o 
  11   2   0       56.02       50.86      4.26 o 
  12   2   0      243.47      219.44     10.48 o 
  13   2   0      114.10      100.87      7.60 o 
   1   3   0     7012.76     6965.73     69.19 o 
   2   3   0       61.43       59.29      2.01 o 
   3   3   0      672.31      720.26      8.83 o 
   4   3   0       36.00       28.70      0.98 o 
   5   3   0       10.66        7.23      0.71 o 
   6   3   0        0.46        3.08      0.99 o 
   7   3   0      749.55      737.70     14.47 o 
   8   3   0        2.38        4.87      2.22 o 
   9   3   0      236.85      227.88      7.10 o 
  10   3   0       55.59       54.45      5.10 o 
  11   3   0       42.44       43.22      4.72 o 
  12   3   0        0.09        1.88      2.50 o 
  13   3   0      149.83      151.04      8.85 o 
   0   4   0     4770.81     4902.06     85.46 o 
   1   4   0     5269.97     5577.42     55.17 o 
   2   4   0      514.83      561.45      6.85 o 
   3   4   0        3.09        1.00      0.50 o 
   4   4   0     1398.39     1474.60     26.00 o 
   5   4   0       16.78        7.20      0.78 o 
   6   4   0        5.01        5.56      0.91 o 
   7   4   0       37.59       41.12      1.86 o 
   8   4   0      871.88      857.77     11.47 o 
   9   4   0       18.12       14.71      2.13 o 
  10   4   0        0.87        2.84      2.15 o 
  11   4   0       66.77       69.45      4.02 o 
  12   4   0       25.48       25.44      3.11 o 
  13   4   0        0.28       -0.01      2.12 o 
   1   5   0      343.36      346.01      4.19 o 
   2   5   0     2054.09     2194.71     19.53 o 
   3   5   0      269.21      231.78      4.35 o 
   4   5   0       89.83       94.87      2.25 o 
   5   5   0      428.85      431.62     10.92 o 
   6   5   0      231.00      247.00      3.77 o 
   7   5   0       37.33       38.67      1.94 o 
   8   5   0        7.17       10.36      1.53 o 
   9   5   0        1.55        1.38      2.16 o 
  10   5   0      418.67      430.34      9.27 o 
  11   5   0       42.04       37.96      3.33 o 
  12   5   0        4.53        3.79      2.14 o 
  13   5   0        1.09       -1.18      2.60 o 
   0   6   0      366.77      392.38      8.83 o 
   1   6   0        0.04       -0.12      0.57 o 
   2   6   0      965.77     1082.33     11.12 o 
   3   6   0      260.19      204.83      4.45 o 
   4   6   0      461.12      463.67      5.54 o 
   5   6   0      387.83      399.17      5.61 o 
   6   6   0      120.57      119.53      4.15 o 
   7   6   0       18.25       18.10      1.95 o 
   8   6   0       37.34       39.94      2.15 o 
   9   6   0       97.45       92.52      4.08 o 
  10   6   0        8.67        6.38      2.55 o 
  11   6   0        4.77        3.78      2.03 o 
  12   6   0        1.54       -1.23      2.01 o 
  13   6   0        4.32        2.65      3.02 o 
   1   7   0       52.05       44.39      1.58 o 
   2   7   0      555.90      503.70      5.81 o 
   3   7   0       99.72      107.42      2.45 o 
   4   7   0      180.37      152.21      2.91 o 
   5   7   0      775.49      758.26      8.35 o 
   6   7   0       91.66       95.51      2.70 o 
   7   7   0      171.90      152.63      6.93 o 
   8   7   0       46.86       42.50      2.48 o 
   9   7   0       42.88       45.55      3.85 o 
  10   7   0        0.56        1.29      1.67 o 
  11   7   0        5.12        5.05      2.02 o 
  12   7   0        3.11       -1.20      2.33 o 
   0   8   0     1548.07     1616.17     37.21 o 
   1   8   0      581.01      508.68      5.75 o 
   2   8   0       86.39       92.95      2.09 o 
   3   8   0     1683.24     1603.31     14.19 o 
   4   8   0     1276.87     1224.36     12.32 o 
   5   8   0      319.60      295.63      4.53 o 
   6   8   0        0.72        0.19      0.76 o 
   7   8   0      370.94      362.79      6.75 o 
   8   8   0       91.06       87.68      3.44 o 
   9   8   0       87.38      103.50      5.23 o 
  10   8   0       93.38      105.27      8.68 o 
  11   8   0      219.82      233.26      8.40 o 
  12   8   0      127.17      130.08      6.98 o 
   1   9   0     1023.03      991.13      9.82 o 
   2   9   0       37.24       37.18      1.49 o 
   3   9   0       77.68       76.56      2.49 o 
   4   9   0     1109.84     1081.38     11.36 o 
   5   9   0      265.00      231.12      4.06 o 
   6   9   0       15.95       18.67      1.87 o 
   7   9   0      207.50      184.86      4.78 o 
   8   9   0       67.34       60.02      4.02 o 
   9   9   0       25.78       25.39      2.74 o 
  10   9   0      198.94      223.06      7.85 o 
  11   9   0        5.55        8.85      3.03 o 
  12   9   0        3.66        3.85      3.04 o 
   0  10   0       52.92       51.18      2.83 o 
   1  10   0      301.34      290.82      4.80 o 
   2  10   0      348.18      322.22      5.58 o 
   3  10   0      866.41      825.38      9.47 o 
   4  10   0      241.33      238.83      6.79 o 
   5  10   0      125.68      137.62      3.80 o 
   6  10   0       65.62       60.35      3.25 o 
   7  10   0      215.97      218.97      4.84 o 
   8  10   0       17.58       25.44      2.13 o 
   9  10   0        9.56        8.31      4.19 o 
  10  10   0        2.58        3.27      6.38 o 
  11  10   0        6.49        4.31      3.30 o 
   1  11   0      204.49      181.72      4.96 o 
   2  11   0      538.43      526.24      7.86 o 
   3  11   0      628.41      624.95      8.85 o 
   4  11   0       42.14       50.46      2.44 o 
   5  11   0       87.85       76.73      3.22 o 
   6  11   0      275.95      242.90     19.27 o 
   7  11   0       96.06       93.41      4.30 o 
   8  11   0       16.75       18.38      3.04 o 
   9  11   0       14.32        7.93      4.06 o 
  10  11   0       26.12       24.65      6.90 o 
   0  12   0      437.44      424.17     12.10 o 
   1  12   0       97.40       97.31      3.29 o 
   2  12   0       55.60       61.76      2.71 o 
   3  12   0     3135.15     3104.51     31.52 o 
   4  12   0      586.69      577.41     14.77 o 
   5  12   0       81.57       80.46      3.46 o 
   6  12   0       39.92       33.50      2.94 o 
   7  12   0      229.32      245.15      8.22 o 
   8  12   0       99.65      104.89      5.74 o 
   9  12   0        0.59       -2.17      5.53 o 
  10  12   0      125.21      179.07     14.74 o 
   1  13   0      117.37      114.34      3.72 o 
   2  13   0      282.56      285.72      5.86 o 
   3  13   0      971.01      941.56     12.44 o 
   4  13   0        5.99        7.32      1.53 o 
   5  13   0       98.22      109.06      5.70 o 
   6  13   0       17.75       25.77      4.51 o 
   7  13   0       50.62       51.86      4.52 o 
   8  13   0        0.85        2.87      2.44 o 
   9  13   0      348.46      394.14     14.72 o 
   0  14   0      382.40      382.29     10.11 o 
   1  14   0        0.89        2.71      1.38 o 
   2  14   0        0.04        0.35      1.35 o 
   3  14   0       79.65       80.58      3.39 o 
   4  14   0       19.28       13.86      1.93 o 
   5  14   0      360.65      359.47     10.54 o 
   6  14   0       30.78       29.59      3.87 o 
   7  14   0      122.05      147.83     12.96 o 
   8  14   0        2.00       -1.72      4.74 o 
   1  15   0      334.27      316.73      6.67 o 
   2  15   0       52.55       56.45      3.36 o 
   3  15   0      199.54      202.62      5.87 o 
   4  15   0       23.37       20.30      2.22 o 
   5  15   0       23.01       19.19      4.52 o 
   6  15   0      112.28      113.11      8.15 o 
   7  15   0        1.48       -1.71      3.21 o 
   0  16   0        1.62        2.75      2.36 o 
   1  16   0        3.39        5.78      1.70 o 
   2  16   0      100.34      110.89      4.65 o 
   3  16   0       11.19       11.17      2.35 o 
   4  16   0       93.75       95.84      6.09 o 
   5  16   0        7.32        7.80      3.92 o 
   6  16   0       26.65       21.20      5.04 o 
   1  17   0      149.15      159.56      9.12 o 
   2  17   0      124.34      119.13      7.15 o 
   3  17   0       19.14       17.27      3.77 o 
   4  17   0       18.43       11.63      3.86 o 
 -14   1   1      165.92      158.79      9.12 o 
 -13   1   1      167.89      149.76      8.69 o 
 -12   1   1      365.24      343.62     19.36 o 
 -11   1   1      107.98       99.73      6.61 o 
 -10   1   1       92.32       78.02      5.61 o 
  -9   1   1       19.43        9.22      2.31 o 
  -8   1   1      110.24      105.66      4.58 o 
  -7   1   1      106.46      151.56      2.87 o 
  -6   1   1      134.76      157.52      3.54 o 
  -5   1   1        3.01        7.95      0.76 o 
  -4   1   1       52.74       48.71      1.28 o 
  -3   1   1     1311.20     1348.83     20.10 o 
  -2   1   1      950.19      979.96     14.14 o 
  -1   1   1      601.83      640.89      7.87 o 
   0   1   1      423.87      407.88      5.96 o 
   1   1   1       97.29       98.88      5.54 o 
   2   1   1    12707.69    13773.13    112.98 o 
   3   1   1      205.29      199.08      2.55 o 
   4   1   1      440.24      458.85      4.87 o 
   5   1   1      833.67      865.65      8.37 o 
   6   1   1       10.19        6.50      0.84 o 
   7   1   1      113.30       89.36      3.17 o 
   8   1   1     1122.11     1088.35     19.48 o 
   9   1   1       99.30       99.82      4.94 o 
  10   1   1       20.33       23.05      3.23 o 
  11   1   1        0.15        2.72      2.86 o 
  12   1   1       94.61      101.35      7.32 o 
  13   1   1       40.00       36.80      5.44 o 
 -14   2   1       97.73       87.10      7.33 o 
 -13   2   1       51.72       59.91      6.22 o 
 -12   2   1        1.54        1.88      3.67 o 
 -11   2   1        0.98        1.54      2.69 o 
 -10   2   1      470.73      473.86     11.07 o 
  -9   2   1        0.41        0.25      1.97 o 
  -8   2   1      194.16      183.03      4.96 o 
  -7   2   1      428.05      435.07      6.44 o 
  -6   2   1     1946.92     2004.20     21.59 o 
  -5   2   1     2898.79     3003.06     34.52 o 
  -4   2   1        2.71        1.15      0.60 o 
  -3   2   1     2868.05     2963.05     29.52 o 
  -2   2   1     1235.10     1366.98     12.15 o 
  -1   2   1      154.94      150.94      1.93 o 
   0   2   1      159.08      162.16      2.06 o 
   1   2   1    22834.58    23727.63    263.56 o 
   2   2   1    38831.63    38765.79    415.59 o 
   3   2   1       56.11       72.66      1.43 o 
   4   2   1      159.10      179.09      2.48 o 
   5   2   1      967.49      982.24     10.85 o 
   6   2   1     1818.37     1858.91     27.21 o 
   7   2   1       53.84       51.95      3.02 o 
   8   2   1      142.67      149.96      5.60 o 
   9   2   1      404.17      383.50     11.69 o 
  10   2   1      403.48      383.07     10.16 o 
  11   2   1      145.27      145.17      6.53 o 
  12   2   1       17.42       20.52      4.33 o 
  13   2   1        6.80       12.99      5.43 o 
 -14   3   1        7.56        8.92      3.14 o 
 -13   3   1       10.05       13.03      4.18 o 
 -12   3   1       62.93       55.70      4.89 o 
 -11   3   1        0.06        0.73      2.23 o 
 -10   3   1      464.80      429.83     10.53 o 
  -9   3   1      199.81      194.37      6.47 o 
  -8   3   1      467.71      422.61      7.55 o 
  -7   3   1        1.24        1.97      0.80 o 
  -6   3   1      164.51      185.24      5.46 o 
  -5   3   1     2208.77     2463.82     19.95 o 
  -4   3   1      637.73      668.97      6.12 o 
  -3   3   1      108.83      121.52      2.20 o 
  -2   3   1       60.94       49.04      1.62 o 
  -1   3   1     5700.28     5678.34     65.20 o 
   0   3   1    10074.76    10566.55     98.01 o 
   1   3   1     8997.56     9420.22     86.78 o 
   2   3   1     2117.62     2203.88     20.56 o 
   3   3   1      256.13      213.76      3.13 o 
   4   3   1      673.55      660.26      8.94 o 
   5   3   1        0.84        0.00      0.56 o 
   6   3   1      597.81      610.06      7.29 o 
   7   3   1      640.98      636.88     10.03 o 
   8   3   1       18.20       20.62      2.70 o 
   9   3   1       41.01       36.95      3.52 o 
  10   3   1       42.97       33.54      3.67 o 
  11   3   1       28.11       29.85      3.77 o 
  12   3   1       75.23       76.55      5.50 o 
  13   3   1       19.92       21.11      4.75 o 
 -13   4   1       88.96       81.79      4.86 o 
 -12   4   1       71.78       60.92      4.07 o 
 -11   4   1       87.46       80.36      4.74 o 
 -10   4   1       89.00       82.16      4.01 o 
  -9   4   1       82.75       84.80      3.83 o 
  -8   4   1      161.04      150.52      3.83 o 
  -7   4   1        7.03        5.95      1.10 o 
  -6   4   1        1.65        4.48      0.63 o 
  -5   4   1     1229.01     1334.22     12.48 o 
  -4   4   1       55.92       44.22      1.56 o 
  -3   4   1     1127.04     1160.47     12.79 o 
  -2   4   1      357.22      371.24      5.04 o 
  -1   4   1     1114.93     1063.89     11.75 o 
   0   4   1        0.03       -1.08      0.54 o 
   1   4   1     2864.69     3143.10     27.25 o 
   2   4   1       55.20       68.70      1.83 o 
   3   4   1      181.75      167.40      2.40 o 
   4   4   1      100.53       94.88      2.17 o 
   5   4   1      546.40      501.17      5.83 o 
   6   4   1       51.40       53.90      1.79 o 
   7   4   1       25.11       28.60      1.95 o 
   8   4   1      140.57      132.09      5.36 o 
   9   4   1       95.88       93.42      4.93 o 
  10   4   1       24.86       19.69      3.20 o 
  11   4   1        3.21        3.23      1.75 o 
  12   4   1        0.15        4.61      2.85 o 
  13   4   1        0.30        1.72      2.67 o 
 -13   5   1       50.59       46.66      4.00 o 
 -12   5   1       13.49       14.14      2.73 o 
 -11   5   1      158.91      163.57      5.76 o 
 -10   5   1        0.25       -1.28      1.54 o 
  -9   5   1       86.41       94.91      4.02 o 
  -8   5   1       13.61        9.58      1.30 o 
  -7   5   1       81.45       80.65      2.54 o 
  -6   5   1       22.34       27.01      1.38 o 
  -5   5   1      191.84      175.12      2.93 o 
  -4   5   1       79.64       63.88      1.82 o 
  -3   5   1      216.88      190.89      3.49 o 
  -2   5   1      125.65      125.01      2.45 o 
  -1   5   1       70.75       65.74      1.66 o 
   0   5   1     1033.98     1061.36     11.13 o 
   1   5   1      479.89      514.47      5.24 o 
   2   5   1      771.16      837.12      7.80 o 
   3   5   1      243.36      299.64      3.60 o 
   4   5   1       36.81       56.55      1.46 o 
   5   5   1      114.13       97.04      2.10 o 
   6   5   1      571.75      549.01      5.98 o 
   7   5   1       83.29       78.37      2.66 o 
   8   5   1      109.91      102.64      5.88 o 
   9   5   1      157.49      147.40      5.04 o 
  10   5   1        1.03       -0.29      1.58 o 
  11   5   1        8.55        8.69      2.79 o 
  12   5   1       21.90       16.61      3.54 o 
 -13   6   1       13.01       12.35      2.83 o 
 -12   6   1       94.45       98.11      4.96 o 
 -11   6   1       11.13        9.16      2.32 o 
 -10   6   1      191.21      188.08      5.92 o 
  -9   6   1      211.50      207.27      5.85 o 
  -8   6   1      190.45      201.67      5.84 o 
  -7   6   1       28.81       33.01      1.87 o 
  -6   6   1      139.42      122.70      2.67 o 
  -5   6   1      954.98      971.55      9.24 o 
  -4   6   1        0.04       -0.37      0.59 o 
  -3   6   1      588.40      695.86      6.82 o 
  -2   6   1     3840.51     3846.94     33.54 o 
  -1   6   1      541.36      486.14      5.73 o 
   0   6   1      279.33      283.87      5.07 o 
   1   6   1      996.39      968.90      9.56 o 
   2   6   1     2454.87     2564.64     21.32 o 
   3   6   1     3516.45     3592.13     28.93 o 
   4   6   1      705.99      710.37      7.21 o 
   5   6   1     1374.95     1343.51     12.24 o 
   6   6   1     1196.35     1197.41     15.96 o 
   7   6   1      792.45      777.67      9.89 o 
   8   6   1       21.12       18.03      1.86 o 
   9   6   1       71.06       71.38      3.76 o 
  10   6   1      594.72      600.12     11.57 o 
  11   6   1        5.60        6.87      2.71 o 
  12   6   1       22.26       36.52      4.38 o 
 -13   7   1       15.66       13.70      3.00 o 
 -12   7   1        2.87        0.90      2.03 o 
 -11   7   1       96.38      105.43      5.75 o 
 -10   7   1      217.46      216.71      6.39 o 
  -9   7   1        3.93        2.90      1.63 o 
  -8   7   1      317.28      325.93      5.77 o 
  -7   7   1       90.67       91.70      3.19 o 
  -6   7   1       20.84       24.25      1.41 o 
  -5   7   1       33.68       40.81      2.00 o 
  -4   7   1      924.89      899.70     10.10 o 
  -3   7   1      175.85      151.33      2.48 o 
  -2   7   1       75.69       91.67      2.29 o 
  -1   7   1       12.84        9.61      0.99 o 
   0   7   1     1034.24     1030.38     10.44 o 
   1   7   1      312.39      284.35      3.76 o 
   2   7   1      333.96      314.83      4.03 o 
   3   7   1     1606.01     1688.08     14.76 o 
   4   7   1       87.80      103.90      2.30 o 
   5   7   1     1051.04     1025.12      9.99 o 
   6   7   1      128.67      117.59      3.24 o 
   7   7   1      126.58      126.00      3.44 o 
   8   7   1      125.37      125.06      3.69 o 
   9   7   1       18.07       15.70      2.26 o 
  10   7   1        5.28        4.70      2.65 o 
  11   7   1        8.48       10.65      3.12 o 
  12   7   1      199.48      228.65     12.05 o 
 -12   8   1      200.71      211.35      7.30 o 
 -11   8   1       52.47       54.32      3.86 o 
 -10   8   1       54.74       56.66      3.65 o 
  -9   8   1        0.26        1.31      1.39 o 
  -8   8   1      121.73      119.51      3.81 o 
  -7   8   1       33.14       28.06      1.90 o 
  -6   8   1       19.30       22.25      1.45 o 
  -5   8   1      123.10      129.81      2.70 o 
  -4   8   1      268.22      289.28      4.37 o 
  -3   8   1      493.30      523.49      5.85 o 
  -2   8   1     1922.06     1931.54     18.77 o 
  -1   8   1       22.40       13.63      1.15 o 
   0   8   1      460.86      463.57      5.47 o 
   1   8   1        2.05        0.87      0.61 o 
   2   8   1      200.56      193.28      2.93 o 
   3   8   1       31.77       28.32      1.86 o 
   4   8   1     1036.95     1059.89     10.30 o 
   5   8   1      370.78      349.44      5.60 o 
   6   8   1        7.42        7.51      1.29 o 
   7   8   1      392.84      371.65     11.09 o 
   8   8   1        2.39        2.05      1.26 o 
   9   8   1       76.83       78.52      4.82 o 
  10   8   1       50.83       54.63      4.52 o 
  11   8   1        5.41        7.94      2.76 o 
 -12   9   1      240.23      244.46      8.98 o 
 -11   9   1        8.77       11.22      2.50 o 
 -10   9   1        2.63        5.55      2.29 o 
  -9   9   1        8.31        5.78      1.73 o 
  -8   9   1       26.01       24.43      1.97 o 
  -7   9   1       10.94       12.24      1.55 o 
  -6   9   1       21.33       23.35      2.16 o 
  -5   9   1      218.36      197.60      3.47 o 
  -4   9   1      300.11      323.74      4.87 o 
  -3   9   1       20.53        7.98      1.07 o 
  -2   9   1      509.80      541.54      6.84 o 
  -1   9   1      223.45      212.32      3.89 o 
   0   9   1       50.58       33.57      2.04 o 
   1   9   1        0.54        0.54      0.62 o 
   2   9   1      306.35      297.32      4.59 o 
   3   9   1      139.88      140.47      3.07 o 
   4   9   1      511.83      521.96      6.26 o 
   5   9   1      918.44      928.24     10.30 o 
   6   9   1       13.50        9.35      1.46 o 
   7   9   1       58.37       68.58      2.84 o 
   8   9   1        6.09        2.14      2.31 o 
   9   9   1      113.15      104.01      5.44 o 
  10   9   1       68.64       76.33      5.17 o 
  11   9   1        2.44        5.90      2.86 o 
 -11  10   1       52.53       49.91      4.55 o 
 -10  10   1      424.41      473.11     10.16 o 
  -9  10   1       60.31       78.10      3.62 o 
  -8  10   1       10.27        7.13      1.52 o 
  -7  10   1      157.11      150.04      4.40 o 
  -6  10   1      203.54      209.19      5.11 o 
  -5  10   1       94.13       93.00      2.74 o 
  -4  10   1        4.92        2.70      1.13 o 
  -3  10   1     1113.79     1085.18     12.85 o 
  -2  10   1     2128.78     2077.19     21.63 o 
  -1  10   1      269.73      261.07      4.91 o 
   0  10   1      782.22      776.64      9.28 o 
   1  10   1       25.03       23.54      1.53 o 
   2  10   1      948.70      973.38     10.72 o 
   3  10   1      327.07      297.11      4.83 o 
   4  10   1     1287.40     1192.10     12.73 o 
   5  10   1     1303.44     1327.86     15.13 o 
   6  10   1      107.65      100.91      3.64 o 
   7  10   1       16.02       16.25      2.30 o 
   8  10   1       83.13       90.58      4.25 o 
   9  10   1      281.01      292.93     11.53 o 
  10  10   1        4.00        9.14      3.39 o 
  11  10   1        8.48       11.89      7.01 o 
 -11  11   1      174.57      163.14     14.11 o 
 -10  11   1       10.07        7.21      5.23 o 
  -9  11   1      315.18      335.89      9.97 o 
  -8  11   1      169.66      166.28      5.67 o 
  -7  11   1       74.21       68.39      3.72 o 
  -6  11   1        0.06        0.15      1.46 o 
  -5  11   1      428.02      406.98      6.78 o 
  -4  11   1       24.93       26.21      1.94 o 
  -3  11   1       98.33       84.42      3.00 o 
  -2  11   1      421.57      379.70      6.39 o 
  -1  11   1       11.87        8.66      1.42 o 
   0  11   1      469.87      456.54      7.18 o 
   1  11   1       23.25       24.01      2.09 o 
   2  11   1      339.66      333.20      5.92 o 
   3  11   1      190.05      177.43      5.56 o 
   4  11   1      450.07      470.31      6.74 o 
   5  11   1      819.34      794.58     10.50 o 
   6  11   1        9.61        3.16      1.77 o 
   7  11   1       76.10       89.33      4.25 o 
   8  11   1        4.60        2.66      1.83 o 
   9  11   1       95.46      103.89     11.25 o 
  10  11   1       98.20      104.97      7.52 o 
 -10  12   1       11.43       12.24      6.02 o 
  -9  12   1       36.92       30.81      5.06 o 
  -8  12   1        1.69        2.46      1.83 o 
  -7  12   1       20.98       19.05      4.02 o 
  -6  12   1       73.91       90.67      4.29 o 
  -5  12   1       32.82       28.99      2.15 o 
  -4  12   1      288.78      271.31      5.54 o 
  -3  12   1      232.73      240.53      5.17 o 
  -2  12   1        2.93        5.82      1.59 o 
  -1  12   1      995.76      977.36     12.43 o 
   0  12   1       64.48       66.30      2.80 o 
   1  12   1      459.11      442.10      8.08 o 
   2  12   1        3.08        1.31      1.27 o 
   3  12   1        0.50       -0.51      1.11 o 
   4  12   1      114.32      114.84      3.61 o 
   5  12   1       39.76       47.11      3.99 o 
   6  12   1      208.15      227.07      7.89 o 
   7  12   1        3.55        1.46      2.13 o 
   8  12   1       70.92       62.90      4.75 o 
   9  12   1       80.17      101.57     19.54 o 
  -9  13   1        0.01       -0.25      3.35 o 
  -8  13   1       38.76       47.02      3.66 o 
  -7  13   1        0.10       -1.07      1.68 o 
  -6  13   1       76.40       82.09      4.31 o 
  -5  13   1       41.60       43.92      3.73 o 
  -4  13   1       79.81       82.11      3.28 o 
  -3  13   1      280.14      258.48      5.55 o 
  -2  13   1      462.10      449.81      7.64 o 
  -1  13   1      951.10      968.19     12.65 o 
   0  13   1        2.04        1.30      1.30 o 
   1  13   1        1.47        0.52      1.21 o 
   2  13   1       58.08       58.79      3.15 o 
   3  13   1      136.89      124.44      3.87 o 
   4  13   1      171.00      173.72      5.10 o 
   5  13   1       45.16       47.85      4.22 o 
   6  13   1       32.11       28.82      3.66 o 
   7  13   1       57.16       55.35      4.68 o 
   8  13   1        1.33        2.22      2.65 o 
   9  13   1        1.97        1.69      3.96 o 
  -9  14   1      117.18      127.19      8.84 o 
  -8  14   1      212.79      241.47     11.39 o 
  -7  14   1       23.85       27.82      3.65 o 
  -6  14   1       73.22       71.89      4.65 o 
  -5  14   1      140.26      145.07      4.89 o 
  -4  14   1        2.41        4.67      1.50 o 
  -3  14   1       12.70        9.85      1.79 o 
  -2  14   1     1029.88     1037.62     13.65 o 
  -1  14   1      734.55      737.05     11.96 o 
   0  14   1        9.58       11.85      1.86 o 
   1  14   1       98.77      102.86      3.92 o 
   2  14   1       12.33        8.94      1.70 o 
   3  14   1        0.31        0.80      1.51 o 
   4  14   1       26.85       23.22      2.54 o 
   5  14   1      520.88      544.51     13.56 o 
   6  14   1       70.69       65.36      8.55 o 
   7  14   1       59.20       61.02      6.67 o 
   8  14   1      155.81      166.74     21.87 o 
  -7  15   1      375.51      423.89     16.82 o 
  -6  15   1       23.35       27.38      3.81 o 
  -5  15   1        0.73        0.05      1.87 o 
  -4  15   1      162.73      170.25      5.76 o 
  -3  15   1      146.37      146.84      4.57 o 
  -2  15   1      151.13      151.22      4.57 o 
  -1  15   1      432.25      430.83      7.95 o 
   0  15   1       42.40       42.51      2.92 o 
   1  15   1       31.46       32.68      2.55 o 
   2  15   1        2.97        2.79      1.75 o 
   3  15   1      616.63      627.98     11.17 o 
   4  15   1       52.49       59.72      3.61 o 
   5  15   1      110.96      110.43     12.11 o 
   6  15   1       40.94       41.78      6.07 o 
   7  15   1        0.12       -1.53      3.29 o 
  -6  16   1        5.45        5.55      3.85 o 
  -5  16   1      207.60      237.32     10.96 o 
  -4  16   1        1.76        3.49      2.03 o 
  -3  16   1       16.24       12.97      2.40 o 
  -2  16   1        0.14        0.85      1.76 o 
  -1  16   1       29.91       37.73      2.83 o 
   0  16   1       19.79       18.57      2.49 o 
   1  16   1       24.49       30.25      3.35 o 
   2  16   1      161.02      163.51      6.21 o 
   3  16   1       82.71       82.79      4.78 o 
   4  16   1        0.93        2.74      3.43 o 
   5  16   1       43.11       55.00      6.66 o 
  -4  17   1       33.42       42.06      3.98 o 
  -3  17   1        0.67       -0.03      2.18 o 
  -2  17   1       11.88        9.09      3.72 o 
  -1  17   1       39.20       36.29      3.77 o 
   0  17   1       54.04       41.41      4.70 o 
   1  17   1      172.84      181.35      8.04 o 
   2  17   1        1.80        1.34      2.80 o 
   3  17   1        9.54       -0.42      2.79 o 
 -14   0   2        6.75        4.40      5.43 o 
 -13   0   2      112.03      142.14     11.53 o 
 -12   0   2        0.99        3.13      4.28 o 
 -11   0   2       14.15       20.76      5.39 o 
 -10   0   2      139.51      120.70      9.19 o 
  -9   0   2       40.54       38.91      5.94 o 
  -8   0   2      658.54      654.76     19.20 o 
  -7   0   2      451.17      471.78     11.61 o 
  -6   0   2      462.34      489.39      5.77 o 
  -5   0   2     2043.92     2246.22     25.42 o 
  -4   0   2     1047.77     1005.50     11.62 o 
  -3   0   2      555.49      631.90      8.36 o 
  -2   0   2      264.85      270.58      3.53 o 
  -1   0   2      106.14      157.94      5.77 o 
   0   0   2       30.30       47.41      2.00 o 
   1   0   2     4514.60     4776.26    102.79 o 
   2   0   2      387.96      471.50      8.95 o 
   3   0   2     4305.66     4925.30     62.20 o 
   4   0   2     1086.02     1084.65     15.74 o 
   5   0   2        0.01       -1.95      1.09 o 
   6   0   2        4.19        8.54      2.12 o 
   7   0   2      933.20      980.22     20.48 o 
   8   0   2       69.92       65.24      5.57 o 
   9   0   2      154.61      145.43     10.30 o 
  10   0   2       28.04       35.11      6.50 o 
  11   0   2       89.44       83.73      9.27 o 
  12   0   2       84.18       78.50      9.87 o 
 -14   1   2      140.28      133.47      8.36 o 
 -13   1   2      118.63      118.92      7.73 o 
 -12   1   2      236.55      216.47     11.85 o 
 -11   1   2      119.47      128.23      9.93 o 
 -10   1   2        8.60        4.05      2.73 o 
  -9   1   2      130.75      126.84      5.07 o 
  -8   1   2       48.71       48.72      2.69 o 
  -7   1   2       66.10       57.77      2.44 o 
  -6   1   2      332.33      277.76      4.14 o 
  -5   1   2      866.90      992.37      9.52 o 
  -4   1   2      144.75      156.35      2.02 o 
  -3   1   2       69.71       55.74      1.15 o 
  -2   1   2      134.21      179.19      3.67 o 
  -1   1   2     3524.28     3707.04     63.04 o 
   0   1   2      146.32      174.83      3.63 o 
   1   1   2    10443.36    10880.76    240.97 o 
   2   1   2     2267.95     2564.51     22.86 o 
   3   1   2      472.86      525.96      5.98 o 
   4   1   2       11.08       10.52      0.95 o 
   5   1   2       24.65       24.01      1.32 o 
   6   1   2       31.01       37.12      1.65 o 
   7   1   2      211.38      243.37      7.00 o 
   8   1   2       94.60       89.33      4.53 o 
   9   1   2      140.17      128.58      5.66 o 
  10   1   2      173.85      171.44      6.77 o 
  11   1   2       74.97       63.20     10.01 o 
  12   1   2      241.85      215.95     10.31 o 
 -14   2   2        1.01        4.39      3.72 o 
 -13   2   2        2.05        4.08      3.39 o 
 -12   2   2        0.06       -1.40      2.80 o 
 -11   2   2      120.80      101.26     12.86 o 
 -10   2   2      189.68      166.55      7.49 o 
  -9   2   2        0.00        0.83      1.80 o 
  -8   2   2        2.26        0.92      0.92 o 
  -7   2   2      179.89      227.22      3.92 o 
  -6   2   2      435.35      500.29      6.38 o 
  -5   2   2       12.48       25.11      0.79 o 
  -4   2   2      858.75      884.33      8.46 o 
  -3   2   2        6.28        4.86      0.90 o 
  -2   2   2      410.68      381.77      4.96 o 
  -1   2   2      161.94      166.07      2.73 o 
   0   2   2     1397.85     1464.33     17.21 o 
   1   2   2     1323.71     1421.75     24.62 o 
   2   2   2     1072.98     1244.87     13.23 o 
   3   2   2       31.26       39.83      1.38 o 
   4   2   2      130.98      141.45      2.62 o 
   5   2   2       62.18       76.20      2.35 o 
   6   2   2       39.32       45.14      1.79 o 
   7   2   2       43.79       39.61      2.80 o 
   8   2   2        8.61        5.77      2.11 o 
   9   2   2       12.25       14.43      2.78 o 
  10   2   2       33.39       27.98      3.59 o 
  11   2   2        0.01        2.13      3.78 o 
  12   2   2       23.82       26.19      4.85 o 
 -14   3   2      233.61      232.79      8.78 o 
 -13   3   2      191.48      163.52      7.01 o 
 -12   3   2      346.19      314.58     11.52 o 
 -11   3   2       27.84       21.32      3.12 o 
 -10   3   2     1176.43     1091.98     19.35 o 
  -9   3   2        6.69        8.89      2.45 o 
  -8   3   2      411.17      406.40      7.29 o 
  -7   3   2      357.88      354.06      7.21 o 
  -6   3   2      175.84      155.67      2.60 o 
  -5   3   2      295.69      242.45      2.67 o 
  -4   3   2       13.59       13.27      0.71 o 
  -3   3   2      217.07      227.42      3.19 o 
  -2   3   2     2868.04     2939.52     30.40 o 
  -1   3   2      829.55      882.84      9.11 o 
   0   3   2     6051.02     6316.94     63.42 o 
   1   3   2       74.27       46.34      1.44 o 
   2   3   2     4373.38     4626.64     45.35 o 
   3   3   2      397.56      390.74      5.47 o 
   4   3   2     2042.56     2309.82     21.79 o 
   5   3   2     2274.58     2303.36     20.44 o 
   6   3   2       86.98       89.92      2.48 o 
   7   3   2      263.81      268.50      5.98 o 
   8   3   2      245.21      220.08      6.98 o 
   9   3   2      477.72      477.34     11.34 o 
  10   3   2      259.46      256.71      8.43 o 
  11   3   2       30.94       21.47      3.59 o 
  12   3   2       57.56       61.42      6.24 o 
 -14   4   2       58.69       56.42      5.08 o 
 -13   4   2       11.34        7.73      4.79 o 
 -12   4   2      769.47      736.30     21.49 o 
 -11   4   2       11.33       10.02      2.23 o 
 -10   4   2      223.99      224.41      7.47 o 
  -9   4   2      514.92      535.94     10.19 o 
  -8   4   2      557.36      571.44      8.30 o 
  -7   4   2      554.80      520.28      6.27 o 
  -6   4   2       89.80       76.53      1.99 o 
  -5   4   2      232.41      210.98      3.42 o 
  -4   4   2     4713.91     4876.58     39.04 o 
  -3   4   2     4040.47     4261.32     39.33 o 
  -2   4   2      153.56      151.51      2.95 o 
  -1   4   2      405.96      379.85      4.42 o 
   0   4   2     3819.42     3879.00     31.13 o 
   1   4   2     1378.59     1429.78     14.01 o 
   2   4   2       11.55        5.71      0.70 o 
   3   4   2    12193.34    12679.55    104.89 o 
   4   4   2     2975.17     3052.69     28.46 o 
   5   4   2      528.76      502.17      5.54 o 
   6   4   2        6.02        3.98      0.82 o 
   7   4   2     1875.48     1832.59     23.52 o 
   8   4   2     1894.30     1857.46     28.69 o 
   9   4   2       20.99       24.71      3.28 o 
  10   4   2       32.72       32.26      3.74 o 
  11   4   2      355.95      351.03     10.48 o 
  12   4   2      138.89      143.56      7.16 o 
 -14   5   2      102.91      114.49      6.55 o 
 -13   5   2      463.24      506.39     11.30 o 
 -12   5   2       23.80       21.87      2.96 o 
 -11   5   2        8.88       10.73      2.22 o 
 -10   5   2      130.17      133.39      6.16 o 
  -9   5   2      282.30      250.36      6.35 o 
  -8   5   2     1141.77     1061.05     12.29 o 
  -7   5   2      674.23      643.68      8.27 o 
  -6   5   2      200.21      190.89      3.40 o 
  -5   5   2      623.13      590.64      6.71 o 
  -4   5   2     1230.44     1346.12     11.29 o 
  -3   5   2     2095.74     2235.27     21.79 o 
  -2   5   2      266.69      232.38      4.01 o 
  -1   5   2        9.00       21.15      0.94 o 
   0   5   2       25.86       28.15      1.40 o 
   1   5   2     2127.81     2180.73     18.27 o 
   2   5   2     2459.98     2490.28     21.98 o 
   3   5   2     4489.65     4988.33     37.42 o 
   4   5   2      359.92      328.62      4.24 o 
   5   5   2      497.39      485.69     10.18 o 
   6   5   2       57.37       51.89      2.18 o 
   7   5   2      282.56      282.29      5.12 o 
   8   5   2      126.09      126.98      4.51 o 
   9   5   2      227.44      219.64      7.42 o 
  10   5   2        4.72        7.65      4.46 o 
  11   5   2        0.87        2.98      2.51 o 
  12   5   2        1.31        3.39      2.65 o 
 -13   6   2       24.01       22.10      3.23 o 
 -12   6   2       31.19       29.41      3.29 o 
 -11   6   2      472.69      427.92      9.49 o 
 -10   6   2      110.07       95.72      4.31 o 
  -9   6   2      365.06      340.52      7.59 o 
  -8   6   2      156.81      159.21      3.77 o 
  -7   6   2       84.73       78.06      2.85 o 
  -6   6   2      222.60      212.32      4.64 o 
  -5   6   2       26.87       24.06      1.26 o 
  -4   6   2      546.34      644.39      7.09 o 
  -3   6   2        7.28        6.24      0.83 o 
  -2   6   2       11.24        8.15      1.13 o 
  -1   6   2     3762.72     3950.07     31.98 o 
   0   6   2      608.51      627.34      6.44 o 
   1   6   2      146.41      208.20      3.61 o 
   2   6   2      497.15      557.39      6.81 o 
   3   6   2      162.28      182.95      2.68 o 
   4   6   2      907.57      913.72      8.39 o 
   5   6   2        2.28        3.53      0.96 o 
   6   6   2      873.07      864.11     10.55 o 
   7   6   2       37.77       40.46      2.99 o 
   8   6   2       28.37       23.43      3.08 o 
   9   6   2      142.98      144.93      6.08 o 
  10   6   2       12.09       19.18      3.50 o 
  11   6   2      262.49      271.40      9.25 o 
  12   6   2       10.78        7.76      3.10 o 
 -13   7   2       11.27       13.96      2.89 o 
 -12   7   2       75.94       71.02      4.62 o 
 -11   7   2       44.33       33.09      3.41 o 
 -10   7   2       92.04       99.71      6.69 o 
  -9   7   2        1.56        2.09      1.56 o 
  -8   7   2       11.40        8.45      1.39 o 
  -7   7   2      187.49      198.05      4.17 o 
  -6   7   2      180.80      189.23      3.62 o 
  -5   7   2       46.05       43.70      1.67 o 
  -4   7   2      207.30      227.65      3.61 o 
  -3   7   2      115.97       96.83      3.09 o 
  -2   7   2       90.05       94.76      2.33 o 
  -1   7   2      993.00     1177.28     11.87 o 
   0   7   2       85.04       99.81      2.13 o 
   1   7   2        7.28        4.50      0.73 o 
   2   7   2        1.54        0.32      0.61 o 
   3   7   2      117.19      120.48      2.24 o 
   4   7   2       46.71       46.17      1.48 o 
   5   7   2      550.75      564.58      7.79 o 
   6   7   2      797.98      776.06     13.78 o 
   7   7   2      247.68      242.14      5.48 o 
   8   7   2       59.93       59.75      4.16 o 
   9   7   2        3.87        0.31      2.14 o 
  10   7   2        2.57        7.12      2.70 o 
  11   7   2       47.06       49.49      5.87 o 
 -13   8   2        5.68        6.54      2.64 o 
 -12   8   2       76.24       73.06      4.48 o 
 -11   8   2       46.39       37.95      3.39 o 
 -10   8   2        4.53        5.34      2.56 o 
  -9   8   2      318.69      309.24      5.88 o 
  -8   8   2      163.12      174.24      4.13 o 
  -7   8   2      158.21      154.36      3.79 o 
  -6   8   2        0.60        1.88      0.87 o 
  -5   8   2       60.40       52.38      1.91 o 
  -4   8   2      374.73      373.35      4.61 o 
  -3   8   2      163.61      162.20      3.50 o 
  -2   8   2      128.12      154.65      3.16 o 
  -1   8   2      608.77      615.95      7.39 o 
   0   8   2     2571.63     2625.38     22.36 o 
   1   8   2      124.08      132.83      3.00 o 
   2   8   2       39.40       43.61      1.59 o 
   3   8   2      201.10      200.47      3.32 o 
   4   8   2     2113.15     2210.92     19.23 o 
   5   8   2      710.16      702.63      8.34 o 
   6   8   2     1129.30     1092.62     14.36 o 
   7   8   2      212.02      222.00      5.94 o 
   8   8   2      357.98      354.45     11.94 o 
   9   8   2       69.88       74.40      6.33 o 
  10   8   2       53.28       65.73      4.91 o 
  11   8   2      154.10      171.86      7.65 o 
 -12   9   2       20.60       18.08      5.45 o 
 -11   9   2        2.70        3.55      1.97 o 
 -10   9   2      325.50      316.76      7.89 o 
  -9   9   2      604.12      584.74      9.64 o 
  -8   9   2       22.42       23.52      1.94 o 
  -7   9   2      242.53      251.17      4.95 o 
  -6   9   2      249.64      266.79      4.56 o 
  -5   9   2      100.05       89.53      2.82 o 
  -4   9   2       37.41       36.38      1.96 o 
  -3   9   2      370.36      357.25      5.77 o 
  -2   9   2      463.50      451.24      6.66 o 
  -1   9   2      264.58      234.96      4.75 o 
   0   9   2       16.91       10.76      1.09 o 
   1   9   2      324.58      340.52      4.69 o 
   2   9   2      466.62      445.90      6.03 o 
   3   9   2       84.03       77.68      2.41 o 
   4   9   2      345.22      362.81      5.60 o 
   5   9   2      758.40      767.78     11.01 o 
   6   9   2      991.99     1007.50     15.64 o 
   7   9   2      315.81      294.64      7.25 o 
   8   9   2      152.78      151.32      6.34 o 
   9   9   2        2.24        3.60      2.76 o 
  10   9   2       63.84       57.06      5.98 o 
 -12  10   2       30.38       35.58      4.27 o 
 -11  10   2      109.49      118.90      6.17 o 
 -10  10   2       81.56       80.64      5.12 o 
  -9  10   2       23.74       18.09      2.20 o 
  -8  10   2        6.31        5.77      1.60 o 
  -7  10   2      228.97      215.70      7.57 o 
  -6  10   2       11.80       10.71      1.32 o 
  -5  10   2       37.59       35.41      2.07 o 
  -4  10   2       67.48       58.63      2.47 o 
  -3  10   2       13.32       15.29      1.58 o 
  -2  10   2      734.45      741.19      9.68 o 
  -1  10   2      460.85      458.74      7.77 o 
   0  10   2       21.79       16.61      1.30 o 
   1  10   2      127.43      118.35      2.99 o 
   2  10   2       53.09       50.94      2.65 o 
   3  10   2      257.56      253.84      4.49 o 
   4  10   2       60.67       55.42      2.47 o 
   5  10   2       11.38        9.86      1.68 o 
   6  10   2      183.73      164.47      5.37 o 
   7  10   2        6.73        4.82      1.85 o 
   8  10   2      109.36       99.20      4.61 o 
   9  10   2       18.87       12.91      3.85 o 
  10  10   2       18.23       17.51      4.27 o 
 -11  11   2        0.53       -1.28      2.29 o 
 -10  11   2       51.27       54.66      3.92 o 
  -9  11   2       66.22       67.37      3.53 o 
  -8  11   2       17.44       18.66      2.29 o 
  -7  11   2        9.84        9.15      1.76 o 
  -6  11   2       17.36       15.73      1.99 o 
  -5  11   2        2.95        4.04      1.28 o 
  -4  11   2       21.48       24.52      1.89 o 
  -3  11   2        8.68        4.13      1.23 o 
  -2  11   2      305.95      291.13      5.48 o 
  -1  11   2       55.37       57.55      2.86 o 
   0  11   2      302.41      272.16      5.27 o 
   1  11   2        0.00        0.42      0.92 o 
   2  11   2        8.13        7.17      1.24 o 
   3  11   2        7.72        6.12      1.24 o 
   4  11   2        7.37        7.03      1.45 o 
   5  11   2       34.56       25.88      2.63 o 
   6  11   2        6.38        7.76      2.04 o 
   7  11   2       73.67       66.25      4.91 o 
   8  11   2        0.54        3.21      1.96 o 
   9  11   2       25.33       30.66      4.82 o 
 -11  12   2        2.11        2.18      5.07 o 
 -10  12   2       17.82       14.89      3.33 o 
  -9  12   2        0.10       -0.82      1.68 o 
  -8  12   2      200.66      217.15      7.69 o 
  -7  12   2      128.11      137.96      5.23 o 
  -6  12   2       10.86        9.28      2.07 o 
  -5  12   2      231.08      205.82      4.79 o 
  -4  12   2       15.19       14.99      1.82 o 
  -3  12   2      173.53      153.41      4.11 o 
  -2  12   2      152.71      146.57      4.04 o 
  -1  12   2      167.49      172.07      4.79 o 
   0  12   2      889.40      848.94     11.24 o 
   1  12   2        0.24        1.06      1.24 o 
   2  12   2        6.17        4.47      1.32 o 
   3  12   2       49.23       50.24      2.94 o 
   4  12   2       91.42       92.78      3.71 o 
   5  12   2        5.69        3.27      1.70 o 
   6  12   2        4.85        5.84      2.03 o 
   7  12   2      112.94      125.08      5.24 o 
   8  12   2       10.22       11.03      2.46 o 
   9  12   2       11.31       11.97      3.84 o 
 -10  13   2      135.38      148.58     10.04 o 
  -9  13   2       89.24       77.99      4.58 o 
  -8  13   2       53.39       65.90      6.58 o 
  -7  13   2       86.19       85.18      4.44 o 
  -6  13   2       58.09       65.04      3.93 o 
  -5  13   2      281.94      276.90      5.86 o 
  -4  13   2       88.38       83.96      3.32 o 
  -3  13   2       45.94       49.71      2.71 o 
  -2  13   2      401.27      380.39      9.48 o 
  -1  13   2       46.44       47.22      2.91 o 
   0  13   2       10.23       10.49      1.69 o 
   1  13   2       64.53       62.63      2.89 o 
   2  13   2       48.95       48.58      3.02 o 
   3  13   2       36.80       35.45      2.72 o 
   4  13   2      644.42      669.73     11.14 o 
   5  13   2      112.45      124.31      6.21 o 
   6  13   2      148.86      156.24      7.09 o 
   7  13   2      120.70      130.58      6.60 o 
   8  13   2       32.64       48.45      6.25 o 
  -9  14   2       39.04       34.95      4.52 o 
  -8  14   2       16.71       16.87      3.42 o 
  -7  14   2        4.78        6.88      2.23 o 
  -6  14   2        4.25        3.14      1.88 o 
  -5  14   2       27.46       26.45      2.34 o 
  -4  14   2        3.67        5.01      1.56 o 
  -3  14   2       47.87       45.14      3.35 o 
  -2  14   2      182.37      173.14      4.76 o 
  -1  14   2       34.98       28.35      2.83 o 
   0  14   2      268.36      253.51      5.68 o 
   1  14   2      285.23      293.53      6.92 o 
   2  14   2      142.70      150.34      4.92 o 
   3  14   2       59.92       58.96      3.44 o 
   4  14   2       89.55       99.40      4.76 o 
   5  14   2       40.29       40.45      4.30 o 
   6  14   2       22.58       18.35      4.64 o 
   7  14   2      131.91      151.27      9.52 o 
  -8  15   2       45.27       50.09      4.93 o 
  -7  15   2       27.14       30.57      6.43 o 
  -6  15   2      100.32      118.92      6.38 o 
  -5  15   2        3.62        8.18      2.09 o 
  -4  15   2       38.33       41.16      2.79 o 
  -3  15   2      134.94      118.94      4.39 o 
  -2  15   2        1.50        2.54      1.49 o 
  -1  15   2        0.01        1.15      1.30 o 
   0  15   2      246.77      246.00      8.37 o 
   1  15   2      184.29      184.85      6.61 o 
   2  15   2       73.53       77.00      3.96 o 
   3  15   2      172.99      199.51      5.97 o 
   4  15   2        9.40        7.43      3.74 o 
   5  15   2        4.92       11.14      4.21 o 
   6  15   2       21.66       20.02      5.27 o 
  -6  16   2       12.39       11.48      3.23 o 
  -5  16   2      140.41      141.62      5.97 o 
  -4  16   2      144.64      145.18      5.21 o 
  -3  16   2       24.16       26.13      2.83 o 
  -2  16   2       37.29       33.12      3.10 o 
  -1  16   2       49.04       52.26      3.53 o 
   0  16   2      699.36      737.60     14.34 o 
   1  16   2      342.49      351.76      9.24 o 
   2  16   2        8.48        6.63      2.46 o 
   3  16   2      184.15      187.23      6.72 o 
   4  16   2       21.95       24.99      5.30 o 
  -4  17   2       14.34       16.30      3.79 o 
  -3  17   2       43.39       41.59      3.97 o 
  -2  17   2      220.20      213.62      8.70 o 
  -1  17   2       61.22       62.52      5.39 o 
   0  17   2      533.66      511.13     15.00 o 
   1  17   2       57.02       58.35      5.49 o 
   2  17   2        6.28       10.46      3.46 o 
 -14   1   3       10.99        8.26      3.99 o 
 -13   1   3      107.53      102.13      7.14 o 
 -12   1   3      516.67      490.66     14.49 o 
 -11   1   3      209.66      177.33     12.96 o 
 -10   1   3      141.62      133.93      6.80 o 
  -9   1   3      293.74      291.67     10.75 o 
  -8   1   3       13.70       13.59      1.49 o 
  -7   1   3      136.28      112.61      2.76 o 
  -6   1   3      219.29      240.88      3.13 o 
  -5   1   3     1386.29     1380.50     13.98 o 
  -4   1   3      406.53      379.43      4.80 o 
  -3   1   3       43.69       44.75      1.39 o 
  -2   1   3       14.26       18.58      1.10 o 
  -1   1   3       10.94        7.08      0.76 o 
   0   1   3     1452.75     1549.11     20.03 o 
   1   1   3     1645.91     1698.75     19.49 o 
   2   1   3     1630.62     1732.30     14.32 o 
   3   1   3     3767.95     4237.28     35.70 o 
   4   1   3      122.27      111.52      2.10 o 
   5   1   3      150.49      150.31      2.86 o 
   6   1   3      124.37      113.90      2.90 o 
   7   1   3      428.33      447.41     10.04 o 
   8   1   3       51.24       47.65      5.62 o 
   9   1   3      330.86      360.50     19.71 o 
  10   1   3      264.54      269.15      8.67 o 
  11   1   3      115.25      130.10      8.00 o 
  12   1   3       12.76       12.07      4.48 o 
 -14   2   3      253.05      233.99     16.52 o 
 -13   2   3      245.50      226.36     27.84 o 
 -12   2   3        1.92        3.62      3.14 o 
 -11   2   3      302.18      269.79      9.88 o 
 -10   2   3       16.18       12.50      3.57 o 
  -9   2   3      397.29      386.16      9.18 o 
  -8   2   3      209.06      218.37      4.31 o 
  -7   2   3     1533.53     1512.10     15.77 o 
  -6   2   3      463.21      452.10      6.18 o 
  -5   2   3       98.96      105.16      1.89 o 
  -4   2   3      271.41      277.02      3.20 o 
  -3   2   3      995.53     1060.99     14.54 o 
  -2   2   3     3438.28     3637.71     33.80 o 
  -1   2   3      155.10      168.38      3.04 o 
   0   2   3     1035.91     1174.25     12.08 o 
   1   2   3      969.41     1027.64     10.45 o 
   2   2   3      525.61      509.37      5.83 o 
   3   2   3       16.59       18.02      1.05 o 
   4   2   3      203.32      210.48      4.39 o 
   5   2   3     1065.68     1143.53     14.84 o 
   6   2   3      330.95      311.30      5.43 o 
   7   2   3      322.68      317.03     12.66 o 
   8   2   3      275.32      259.64      7.79 o 
   9   2   3     1001.31     1030.98     19.03 o 
  10   2   3      303.38      298.18      9.26 o 
  11   2   3      139.04      141.54      6.86 o 
  12   2   3       11.48        6.08      4.97 o 
 -14   3   3        9.18        4.70      2.78 o 
 -13   3   3       70.55       60.65     10.61 o 
 -12   3   3      273.22      276.29      8.62 o 
 -11   3   3      683.05      621.06     13.45 o 
 -10   3   3      348.61      306.62      8.47 o 
  -9   3   3      353.41      340.37      8.66 o 
  -8   3   3       47.65       40.91      1.65 o 
  -7   3   3     1627.37     1598.17     16.11 o 
  -6   3   3      782.37      805.71      7.85 o 
  -5   3   3      418.37      432.58      5.68 o 
  -4   3   3      129.93       92.59      1.99 o 
  -3   3   3      348.05      354.38      4.76 o 
  -2   3   3     1079.36     1153.40     10.92 o 
  -1   3   3       34.35       36.34      1.15 o 
   0   3   3      278.15      244.13      3.33 o 
   1   3   3     1040.52     1191.46     13.09 o 
   2   3   3      258.02      286.96      3.23 o 
   3   3   3     1939.72     1993.66     17.86 o 
   4   3   3       15.11       33.06      1.53 o 
   5   3   3        0.10       -1.22      0.77 o 
   6   3   3      123.78      122.37      5.61 o 
   7   3   3       14.06       13.49      1.94 o 
   8   3   3        0.16       -1.72      1.79 o 
   9   3   3      174.31      173.54      6.75 o 
  10   3   3      101.08      115.64      5.99 o 
  11   3   3      138.12      135.17      6.71 o 
  12   3   3        4.72       10.21      3.26 o 
 -14   4   3       45.61       55.27      4.96 o 
 -13   4   3       92.63       89.52      7.47 o 
 -12   4   3        4.31        7.34      2.26 o 
 -11   4   3        0.01        1.50      1.66 o 
 -10   4   3        0.88        2.09      1.66 o 
  -9   4   3      634.92      618.47     12.50 o 
  -8   4   3      433.71      370.23      5.75 o 
  -7   4   3      245.67      254.06      3.77 o 
  -6   4   3      237.76      289.61      7.59 o 
  -5   4   3       93.49       85.15      1.81 o 
  -4   4   3      311.74      374.81      5.16 o 
  -3   4   3      387.50      446.89      4.96 o 
  -2   4   3       11.51       14.40      0.80 o 
  -1   4   3     1339.14     1471.12     11.98 o 
   0   4   3      751.47      813.73      7.30 o 
   1   4   3     1458.34     1660.04     15.39 o 
   2   4   3     1292.68     1335.64     11.68 o 
   3   4   3     1096.26     1108.58     10.72 o 
   4   4   3       33.01       40.54      1.40 o 
   5   4   3      919.53      971.48      9.98 o 
   6   4   3      268.36      264.28      5.34 o 
   7   4   3      202.73      204.96      5.40 o 
   8   4   3       44.52       38.27      3.46 o 
   9   4   3        0.31       -0.07      2.05 o 
  10   4   3        0.28        3.33      2.39 o 
  11   4   3        4.69        7.33      2.93 o 
 -14   5   3        4.80        8.79      3.67 o 
 -13   5   3       39.00       44.17      4.83 o 
 -12   5   3       10.09       10.17      2.42 o 
 -11   5   3      504.61      449.00      9.62 o 
 -10   5   3      322.66      274.46      6.97 o 
  -9   5   3      194.99      184.82      4.56 o 
  -8   5   3      288.85      235.71      4.54 o 
  -7   5   3       66.64       64.67      1.92 o 
  -6   5   3      283.26      244.82      4.00 o 
  -5   5   3      190.90      167.76      2.66 o 
  -4   5   3      517.98      544.15      6.30 o 
  -3   5   3      799.82      919.42     12.50 o 
  -2   5   3      601.42      660.03      7.26 o 
  -1   5   3     1320.78     1402.99     12.32 o 
   0   5   3       56.33       46.65      1.58 o 
   1   5   3     2722.49     3167.55     25.54 o 
   2   5   3      841.63      875.42      7.69 o 
   3   5   3       66.90       90.91      1.97 o 
   4   5   3     1317.50     1319.26     12.02 o 
   5   5   3        2.92        3.52      0.88 o 
   6   5   3      159.04      149.06      4.96 o 
   7   5   3      102.96      106.35      4.10 o 
   8   5   3      298.57      285.47      8.33 o 
   9   5   3      158.57      153.84      9.25 o 
  10   5   3        5.99        7.75      4.18 o 
  11   5   3      165.86      170.65      7.45 o 
 -14   6   3      389.86      402.16     11.84 o 
 -13   6   3        1.46        1.15      2.09 o 
 -12   6   3      104.16      103.82      4.91 o 
 -11   6   3       40.58       38.18      3.48 o 
 -10   6   3     1365.50     1294.02     19.11 o 
  -9   6   3      130.64      113.42      3.34 o 
  -8   6   3        5.43        3.24      1.14 o 
  -7   6   3     1921.90     1926.28     18.11 o 
  -6   6   3       50.39       50.65      1.78 o 
  -5   6   3      236.68      192.15      3.07 o 
  -4   6   3      129.94      114.67      2.76 o 
  -3   6   3      528.37      502.77      7.33 o 
  -2   6   3     3258.52     3406.87     32.40 o 
  -1   6   3      520.23      522.11      5.75 o 
   0   6   3      443.05      429.31      4.61 o 
   1   6   3     1199.60     1315.22     11.72 o 
   2   6   3     1093.42     1139.02      9.72 o 
   3   6   3       14.98       14.16      1.38 o 
   4   6   3      116.16      116.73      2.31 o 
   5   6   3     3840.49     3859.46     33.71 o 
   6   6   3      658.82      676.14     10.00 o 
   7   6   3       61.66       64.95      3.01 o 
   8   6   3      706.26      703.39     14.74 o 
   9   6   3      322.74      323.54      9.40 o 
  10   6   3      410.67      408.81     15.73 o 
  11   6   3       29.61       17.47      3.62 o 
 -13   7   3       65.05       62.62      4.42 o 
 -12   7   3      708.49      707.07     13.43 o 
 -11   7   3      122.47      132.82      5.26 o 
 -10   7   3       76.19       85.46      4.18 o 
  -9   7   3       21.02       25.89      1.97 o 
  -8   7   3     1377.20     1309.15     16.24 o 
  -7   7   3     1117.41     1026.62     12.09 o 
  -6   7   3       69.20       78.01      2.24 o 
  -5   7   3      332.30      295.09      3.90 o 
  -4   7   3     1054.22     1094.11     12.21 o 
  -3   7   3       67.86      106.86      3.07 o 
  -2   7   3     1713.61     1761.97     18.15 o 
  -1   7   3     1454.37     1428.61     13.90 o 
   0   7   3      103.91      139.11      2.58 o 
   1   7   3      785.64      800.63      8.13 o 
   2   7   3      901.87      877.28      8.82 o 
   3   7   3     1619.62     1664.44     14.03 o 
   4   7   3      150.04      155.67      3.28 o 
   5   7   3     1231.30     1240.86     13.97 o 
   6   7   3       89.81       86.19      3.69 o 
   7   7   3      395.20      413.33      7.64 o 
   8   7   3      646.17      680.19     17.69 o 
   9   7   3      129.68      130.17      7.14 o 
  10   7   3       46.50       57.01      5.30 o 
  11   7   3       35.10       34.29      4.69 o 
 -13   8   3      208.20      211.44      7.87 o 
 -12   8   3       40.58       42.84      6.17 o 
 -11   8   3       34.51       28.21      3.01 o 
 -10   8   3      422.70      396.18      8.83 o 
  -9   8   3      235.00      190.92      4.95 o 
  -8   8   3      187.59      173.75      4.17 o 
  -7   8   3      103.31       86.71      2.89 o 
  -6   8   3        0.80        0.15      0.88 o 
  -5   8   3      220.44      209.67      4.15 o 
  -4   8   3      202.33      212.88      4.16 o 
  -3   8   3       14.99       20.68      1.69 o 
  -2   8   3      308.15      340.16      5.05 o 
  -1   8   3       12.39        3.77      0.85 o 
   0   8   3     1035.93     1029.48     10.74 o 
   1   8   3      245.44      262.31      5.60 o 
   2   8   3        8.38       17.52      1.18 o 
   3   8   3      128.44      135.01      3.42 o 
   4   8   3        0.96        2.26      1.36 o 
   5   8   3       22.30       23.61      2.31 o 
   6   8   3        7.16        4.54      1.70 o 
   7   8   3        1.29        1.48      1.42 o 
   8   8   3       91.18       91.51      6.64 o 
   9   8   3        2.16       -2.00      2.67 o 
  10   8   3        3.84        5.49      3.28 o 
 -13   9   3       59.51       59.82      5.28 o 
 -12   9   3      152.68      148.36      6.98 o 
 -11   9   3      145.29      154.14      6.85 o 
 -10   9   3      415.83      415.56      9.39 o 
  -9   9   3       23.34       13.29      1.97 o 
  -8   9   3      162.05      158.56      4.56 o 
  -7   9   3      123.76      117.75      3.87 o 
  -6   9   3       47.12       50.19      2.25 o 
  -5   9   3       15.34       11.67      1.43 o 
  -4   9   3        4.34        3.05      1.09 o 
  -3   9   3        8.00        5.66      1.32 o 
  -2   9   3      219.87      212.71      6.48 o 
  -1   9   3      158.06      181.41      3.64 o 
   0   9   3      311.59      288.90      4.32 o 
   1   9   3      249.76      261.88      4.09 o 
   2   9   3      377.31      353.74      5.30 o 
   3   9   3      204.43      208.15      4.43 o 
   4   9   3      165.71      170.18      4.26 o 
   5   9   3        0.07       -0.55      1.17 o 
   6   9   3      421.04      410.97      8.84 o 
   7   9   3       32.87       29.79      2.89 o 
   8   9   3       11.63       11.85      3.38 o 
   9   9   3       20.85       17.81      4.20 o 
  10   9   3        2.05       -0.44      2.90 o 
 -12  10   3      135.23      141.57      8.49 o 
 -11  10   3       57.09       54.26      5.39 o 
 -10  10   3       81.64       75.46      5.01 o 
  -9  10   3       26.46       18.65      2.21 o 
  -8  10   3        0.02       -0.48      1.32 o 
  -7  10   3        0.34        1.95      1.31 o 
  -6  10   3      335.18      335.48      5.90 o 
  -5  10   3      316.87      314.55      5.70 o 
  -4  10   3       19.08       13.88      1.83 o 
  -3  10   3        0.07        0.56      0.83 o 
  -2  10   3      567.04      517.10      9.49 o 
  -1  10   3       55.16       51.06      2.33 o 
   0  10   3      329.35      330.32      5.80 o 
   1  10   3      483.62      460.04      6.40 o 
   2  10   3      273.05      281.99      5.32 o 
   3  10   3       40.84       38.81      2.21 o 
   4  10   3       62.59       65.73      2.73 o 
   5  10   3      106.90      108.61      4.51 o 
   6  10   3      516.80      510.17     10.29 o 
   7  10   3      150.22      156.70      5.61 o 
   8  10   3       14.36        9.62      5.43 o 
   9  10   3       12.91        8.98      3.56 o 
 -11  11   3        4.51        6.00      2.86 o 
 -10  11   3       26.22       32.05      3.33 o 
  -9  11   3      176.86      171.72      5.26 o 
  -8  11   3      193.02      186.58      6.98 o 
  -7  11   3      297.64      292.71      6.55 o 
  -6  11   3        0.05        3.19      1.24 o 
  -5  11   3       56.48       61.95      3.13 o 
  -4  11   3      220.39      212.90      4.71 o 
  -3  11   3      352.02      333.08      6.68 o 
  -2  11   3      195.91      196.73      4.47 o 
  -1  11   3       65.17       74.01      3.26 o 
   0  11   3     1504.63     1473.59     16.30 o 
   1  11   3       26.76       25.36      1.93 o 
   2  11   3       16.60       13.00      1.63 o 
   3  11   3      330.28      344.82      6.26 o 
   4  11   3      118.69      122.81      3.77 o 
   5  11   3       51.45       53.05      5.89 o 
   6  11   3      677.55      705.96     12.99 o 
   7  11   3      338.75      368.52      8.95 o 
   8  11   3      149.56      143.05      6.74 o 
   9  11   3       35.17       35.73      5.28 o 
 -11  12   3       37.26       45.77      5.94 o 
 -10  12   3       60.51       56.46      8.99 o 
  -9  12   3      286.38      311.70      7.34 o 
  -8  12   3       18.74       16.96      2.28 o 
  -7  12   3       15.16       14.55      2.10 o 
  -6  12   3       35.68       37.44      2.38 o 
  -5  12   3       96.81       87.80      3.27 o 
  -4  12   3        0.77        0.53      1.17 o 
  -3  12   3       97.00       87.66      3.58 o 
  -2  12   3      182.48      169.99      4.29 o 
  -1  12   3       57.01       61.84      2.84 o 
   0  12   3       76.64       77.62      3.48 o 
   1  12   3       59.23       63.33      3.30 o 
   2  12   3       82.65       84.53      4.16 o 
   3  12   3       71.31       71.20      3.04 o 
   4  12   3      108.13      112.93      4.14 o 
   5  12   3       72.33       77.12      4.16 o 
   6  12   3       15.53       23.70      2.93 o 
   7  12   3        6.16       10.82      2.44 o 
   8  12   3       57.06       59.38      4.98 o 
 -10  13   3       43.74       46.56      4.75 o 
  -9  13   3       22.27       17.31      2.89 o 
  -8  13   3       33.07       32.43      3.31 o 
  -7  13   3        0.28        0.37      1.66 o 
  -6  13   3        1.50        1.49      1.61 o 
  -5  13   3       18.09       18.09      2.09 o 
  -4  13   3       48.33       37.82      3.38 o 
  -3  13   3       32.27       29.79      2.21 o 
  -2  13   3       20.01       20.33      2.00 o 
  -1  13   3      375.60      366.01      6.79 o 
   0  13   3       20.58       19.62      2.26 o 
   1  13   3       14.79       13.06      2.02 o 
   2  13   3        0.08       -0.55      1.33 o 
   3  13   3       44.40       46.79      3.06 o 
   4  13   3       13.60       14.77      3.17 o 
   5  13   3       85.35       93.99      5.68 o 
   6  13   3       55.81       51.40      4.73 o 
   7  13   3        1.58        1.66      3.66 o 
  -9  14   3        4.95        3.00      4.05 o 
  -8  14   3       28.03       33.15      4.90 o 
  -7  14   3       77.43       85.50      4.68 o 
  -6  14   3      162.99      179.80      6.25 o 
  -5  14   3       86.74       90.36      3.92 o 
  -4  14   3      108.97      114.38      4.32 o 
  -3  14   3      316.23      322.47      9.03 o 
  -2  14   3       43.91       44.99      2.70 o 
  -1  14   3       46.54       41.24      2.96 o 
   0  14   3      125.86      137.46      4.82 o 
   1  14   3      127.33      120.33      4.58 o 
   2  14   3      198.36      199.98      6.37 o 
   3  14   3       49.50       50.52      3.35 o 
   4  14   3       20.35       15.56      3.36 o 
   5  14   3      161.81      164.07     14.96 o 
   6  14   3       42.10       41.01      9.89 o 
  -8  15   3      343.13      361.44     13.23 o 
  -7  15   3       17.74       16.79      3.42 o 
  -6  15   3       74.19       84.85      5.57 o 
  -5  15   3      136.68      137.80      4.50 o 
  -4  15   3      233.98      241.55      5.89 o 
  -3  15   3      289.11      284.98      7.07 o 
  -2  15   3      108.00      104.62      4.43 o 
  -1  15   3      195.57      204.31      5.99 o 
   0  15   3      156.48      164.84      5.39 o 
   1  15   3       41.13       44.38      3.24 o 
   2  15   3       71.09       86.15      4.22 o 
   3  15   3        2.92        1.81      2.12 o 
   4  15   3       14.11       15.60      4.47 o 
   5  15   3       17.71       11.77      4.38 o 
  -6  16   3       82.20      100.10      6.42 o 
  -5  16   3        0.15       -1.82      2.07 o 
  -4  16   3       11.93       17.58      2.52 o 
  -3  16   3       37.89       44.40      3.86 o 
  -2  16   3        2.66        3.57      2.12 o 
  -1  16   3        2.76        3.80      2.80 o 
   0  16   3       37.83       45.21      8.03 o 
   1  16   3       25.92       27.82      4.15 o 
   2  16   3      458.35      501.90     18.38 o 
   3  16   3        0.94        2.51      2.91 o 
   4  16   3      360.95      353.59     14.31 o 
  -4  17   3       38.86       48.05      4.92 o 
  -3  17   3       19.33       24.45      4.06 o 
  -2  17   3        0.00       -2.66      5.14 o 
  -1  17   3       16.66       17.32      3.65 o 
   0  17   3       35.45       28.57      4.36 o 
   1  17   3        9.26        3.05      3.00 o 
 -15   0   4      156.58      148.44     12.52 o 
 -14   0   4       46.81       36.65      7.73 o 
 -13   0   4       81.00       92.49      9.75 o 
 -12   0   4     2736.91     2580.46     66.57 o 
 -11   0   4     1002.14      975.26     30.63 o 
 -10   0   4       47.52       46.28      6.34 o 
  -9   0   4      650.17      616.71     20.88 o 
  -8   0   4      461.26      468.37      7.84 o 
  -7   0   4     1561.08     1620.11     17.03 o 
  -6   0   4      128.50      141.59      2.90 o 
  -5   0   4     9049.94    10074.84     91.05 o 
  -4   0   4      893.00      930.27      9.85 o 
  -3   0   4     2460.05     2653.57     27.48 o 
  -2   0   4      128.02      126.83      2.12 o 
  -1   0   4     1514.21     1618.04     15.36 o 
   0   0   4     2430.97     2431.42     22.42 o 
   1   0   4      576.66      644.41      7.77 o 
   2   0   4      260.43      335.75      5.58 o 
   3   0   4     1509.71     1454.74     18.05 o 
   4   0   4     1930.22     2106.62     25.32 o 
   5   0   4       18.05       11.35      1.62 o 
   6   0   4        0.06        0.14      1.69 o 
   7   0   4      453.22      450.62     12.39 o 
   8   0   4      436.23      453.89     13.08 o 
   9   0   4      272.41      275.68     15.14 o 
  10   0   4      884.05      865.45     30.83 o 
  11   0   4      960.13      933.49     33.37 o 
 -15   1   4        2.10       -0.81      3.46 o 
 -14   1   4       92.62       86.27      7.04 o 
 -13   1   4       16.51       11.50      3.75 o 
 -12   1   4       10.80       10.52      4.68 o 
 -11   1   4        0.55       -2.99      2.60 o 
 -10   1   4     1399.32     1273.16     25.61 o 
  -9   1   4      743.79      754.58     27.29 o 
  -8   1   4       83.26       85.16      1.98 o 
  -7   1   4      892.04      961.97      8.32 o 
  -6   1   4        4.17        0.61      0.46 o 
  -5   1   4     6325.16     6997.52     74.74 o 
  -4   1   4       11.75       12.04      0.66 o 
  -3   1   4      842.87      879.24      7.33 o 
  -2   1   4     2272.67     2402.60     17.44 o 
  -1   1   4      430.28      467.53      4.58 o 
   0   1   4      368.25      416.21      4.32 o 
   1   1   4      633.86      632.18      5.82 o 
   2   1   4      167.02      135.01      2.91 o 
   3   1   4      244.61      277.03      3.38 o 
   4   1   4      500.14      541.35      5.80 o 
   5   1   4     1930.73     2014.16     16.23 o 
   6   1   4        5.24        3.17      1.17 o 
   7   1   4       27.34       39.26      9.76 o 
   8   1   4      371.33      383.55      9.75 o 
   9   1   4        9.64       15.99      2.92 o 
  10   1   4        0.92        3.33      3.98 o 
  11   1   4       32.81       49.42     11.04 o 
 -15   2   4       52.64       55.08      5.14 o 
 -14   2   4        9.03        6.47      3.83 o 
 -13   2   4       20.66       20.25      4.31 o 
 -12   2   4        0.96        4.27      3.16 o 
 -11   2   4      188.99      188.39      8.88 o 
 -10   2   4       12.77        7.75      4.26 o 
  -9   2   4       65.22       60.34      4.61 o 
  -8   2   4      334.94      347.10      5.65 o 
  -7   2   4       63.31       54.11      1.59 o 
  -6   2   4        0.08        1.03      0.48 o 
  -5   2   4      138.99      180.50      2.33 o 
  -4   2   4      270.90      299.01      4.17 o 
  -3   2   4      835.86      964.48      8.53 o 
  -2   2   4      173.06      189.98      2.72 o 
  -1   2   4      115.26      122.64      2.27 o 
   0   2   4     1068.80     1132.36      9.52 o 
   1   2   4      690.02      756.54      6.77 o 
   2   2   4     2550.28     2902.09     22.08 o 
   3   2   4       53.80       57.12      1.53 o 
   4   2   4       17.09       21.33      1.35 o 
   5   2   4        0.24        3.95      1.63 o 
   6   2   4        0.27       -1.26      1.32 o 
   7   2   4      868.08      900.24     23.98 o 
   8   2   4       50.60       55.08      7.35 o 
   9   2   4      101.24       99.98      5.48 o 
  10   2   4        0.77        3.33      2.60 o 
  11   2   4       13.90       11.30      3.78 o 
 -15   3   4        9.62       13.68      4.04 o 
 -14   3   4        0.26       -4.20      2.49 o 
 -13   3   4      263.73      241.28     11.91 o 
 -12   3   4       19.61       18.16      3.10 o 
 -11   3   4        1.35       -0.98      1.78 o 
 -10   3   4      187.70      166.30      5.24 o 
  -9   3   4      366.12      336.86      8.23 o 
  -8   3   4       44.30       43.97      2.05 o 
  -7   3   4       23.24       15.83      1.06 o 
  -6   3   4      141.97      167.55      4.08 o 
  -5   3   4      133.32      118.29      1.89 o 
  -4   3   4      280.32      347.82      4.72 o 
  -3   3   4      743.27      779.04      6.67 o 
  -2   3   4        0.62       -0.30      0.40 o 
  -1   3   4      165.52      189.78      2.77 o 
   0   3   4       91.65       86.25      1.83 o 
   1   3   4     1022.70     1127.76      9.10 o 
   2   3   4      840.16      975.67      8.53 o 
   3   3   4     1693.44     1858.76     14.91 o 
   4   3   4      127.04      145.20      2.50 o 
   5   3   4      532.98      567.30      8.26 o 
   6   3   4       66.70       63.27      3.12 o 
   7   3   4      313.61      311.46     11.73 o 
   8   3   4       67.74       64.85      4.43 o 
   9   3   4      106.53      112.74      5.86 o 
  10   3   4      123.37      118.31      6.81 o 
  11   3   4      104.64      119.28      8.14 o 
 -14   4   4       26.04       32.19      8.31 o 
 -13   4   4      877.73      823.70     17.05 o 
 -12   4   4      726.09      675.11     17.73 o 
 -11   4   4       65.51       56.34      3.73 o 
 -10   4   4       67.72       59.46      3.42 o 
  -9   4   4      149.16      152.49      5.66 o 
  -8   4   4      116.79      122.16      3.83 o 
  -7   4   4      140.48      132.70      2.65 o 
  -6   4   4     1263.74     1298.89     11.77 o 
  -5   4   4      822.63      802.02      7.08 o 
  -4   4   4      112.90      106.93      1.93 o 
  -3   4   4       93.76      107.73      2.01 o 
  -2   4   4        7.16        6.46      0.63 o 
  -1   4   4      609.38      547.78      5.56 o 
   0   4   4      532.44      520.93      5.63 o 
   1   4   4       14.12       17.87      0.94 o 
   2   4   4       29.66       33.00      1.15 o 
   3   4   4     1826.74     2002.14     15.14 o 
   4   4   4      442.29      488.03      5.53 o 
   5   4   4      119.30      122.43      3.08 o 
   6   4   4      151.58      155.61      4.68 o 
   7   4   4      322.75      330.23      8.79 o 
   8   4   4      163.59      153.82      6.25 o 
   9   4   4      255.36      258.08      8.51 o 
  10   4   4      162.55      166.90     10.74 o 
  11   4   4       78.75       78.81      5.69 o 
 -14   5   4       77.24       72.86      5.43 o 
 -13   5   4      564.97      566.78     13.49 o 
 -12   5   4       60.21       63.85      4.05 o 
 -11   5   4      295.07      290.05      7.46 o 
 -10   5   4      501.99      492.45     12.17 o 
  -9   5   4      342.99      311.88      5.53 o 
  -8   5   4        0.02        0.27      1.00 o 
  -7   5   4      706.76      665.68      8.20 o 
  -6   5   4     1975.54     2022.76     18.66 o 
  -5   5   4      844.03      843.94      7.66 o 
  -4   5   4       63.63       71.65      2.07 o 
  -3   5   4       24.05        9.13      0.82 o 
  -2   5   4      809.30      788.03      7.03 o 
  -1   5   4      249.38      336.63      3.72 o 
   0   5   4      358.93      346.47      4.37 o 
   1   5   4        9.38        5.43      0.88 o 
   2   5   4        8.14        4.58      0.59 o 
   3   5   4       70.45       78.53      1.87 o 
   4   5   4      448.58      442.57      5.47 o 
   5   5   4      168.49      169.25      3.97 o 
   6   5   4      120.57      129.31      6.25 o 
   7   5   4        1.19        2.90      1.99 o 
   8   5   4      144.01      151.94      6.23 o 
   9   5   4      143.56      152.55      6.66 o 
  10   5   4       53.19       61.81      4.94 o 
  11   5   4       11.65       12.80      3.32 o 
 -14   6   4       63.75       62.95      5.11 o 
 -13   6   4       20.33       24.36      3.19 o 
 -12   6   4       57.78       48.55      3.70 o 
 -11   6   4       79.75       75.29      4.12 o 
 -10   6   4       54.30       44.97      3.19 o 
  -9   6   4      242.75      199.80      6.10 o 
  -8   6   4      141.01      120.63      3.69 o 
  -7   6   4      349.87      358.30      5.49 o 
  -6   6   4        0.16        1.31      0.73 o 
  -5   6   4      276.81      309.25      4.33 o 
  -4   6   4      182.26      161.56      4.61 o 
  -3   6   4      149.19      144.69      2.71 o 
  -2   6   4        7.99        6.69      0.80 o 
  -1   6   4      165.63      195.50      2.89 o 
   0   6   4       55.11       65.11      1.81 o 
   1   6   4        1.38        5.46      1.02 o 
   2   6   4      473.72      465.12      5.39 o 
   3   6   4      111.99      102.56      2.27 o 
   4   6   4      190.93      205.73      3.50 o 
   5   6   4      212.77      221.85      4.10 o 
   6   6   4      668.26      635.43     10.01 o 
   7   6   4       10.91       16.10      3.24 o 
   8   6   4        2.70        2.17      2.05 o 
   9   6   4        5.01        7.40      4.36 o 
  10   6   4        8.91        7.11      2.87 o 
 -14   7   4       38.69       42.16      4.72 o 
 -13   7   4       69.88       80.40      4.78 o 
 -12   7   4      110.21      117.65      6.35 o 
 -11   7   4      116.74      112.04      5.46 o 
 -10   7   4      103.95      100.19      4.40 o 
  -9   7   4       70.68       52.01      2.61 o 
  -8   7   4      674.79      597.46      8.40 o 
  -7   7   4      641.50      582.54      7.43 o 
  -6   7   4      441.81      405.48      5.95 o 
  -5   7   4       58.50       61.56      2.15 o 
  -4   7   4       15.96       10.89      1.97 o 
  -3   7   4      172.28      176.50      4.53 o 
  -2   7   4        6.15        2.31      0.81 o 
  -1   7   4        1.80        1.42      0.64 o 
   0   7   4      228.84      266.82      3.58 o 
   1   7   4      599.84      590.59      7.09 o 
   2   7   4       39.35       35.05      1.60 o 
   3   7   4      473.79      520.85      6.55 o 
   4   7   4       20.71       21.98      1.58 o 
   5   7   4      117.95      114.60      3.29 o 
   6   7   4      249.33      262.54      6.49 o 
   7   7   4       36.09       40.02      3.39 o 
   8   7   4       11.49       10.78      2.71 o 
   9   7   4       29.69       29.57      3.82 o 
  10   7   4        8.19        4.44      3.69 o 
 -13   8   4      169.16      179.93      6.67 o 
 -12   8   4       87.46       83.45      4.63 o 
 -11   8   4        6.38        6.49      2.15 o 
 -10   8   4       95.26       97.17      3.95 o 
  -9   8   4     1259.88     1181.01     15.84 o 
  -8   8   4      281.86      257.17      6.42 o 
  -7   8   4       42.21       36.12      2.32 o 
  -6   8   4       99.95       96.06      2.92 o 
  -5   8   4      663.27      661.85      8.73 o 
  -4   8   4      302.43      274.50      5.34 o 
  -3   8   4      151.63      146.53      3.72 o 
  -2   8   4       60.99       46.48      2.18 o 
  -1   8   4      536.78      555.93      6.53 o 
   0   8   4     2071.31     1912.69     18.85 o 
   1   8   4       20.64       23.54      1.65 o 
   2   8   4       13.42       13.52      1.40 o 
   3   8   4      316.14      303.13      5.44 o 
   4   8   4      335.41      353.16      6.03 o 
   5   8   4       11.79        9.45      1.96 o 
   6   8   4      236.05      238.11      6.50 o 
   7   8   4      555.53      553.00     13.06 o 
   8   8   4       42.84       45.30      5.29 o 
   9   8   4        2.77       -2.25      2.49 o 
  10   8   4       18.59       21.92      4.82 o 
 -13   9   4       56.72       66.18      5.43 o 
 -12   9   4      156.40      152.52      7.15 o 
 -11   9   4      144.67      139.77      6.60 o 
 -10   9   4      234.09      259.76      8.51 o 
  -9   9   4        0.89        0.12      1.32 o 
  -8   9   4        6.67        4.60      1.46 o 
  -7   9   4      291.04      320.19      8.55 o 
  -6   9   4      560.78      523.51      7.71 o 
  -5   9   4      390.08      371.49      6.14 o 
  -4   9   4        0.15       -0.65      0.92 o 
  -3   9   4      226.99      214.69      4.40 o 
  -2   9   4      945.64      906.76     11.07 o 
  -1   9   4       74.64       99.15      2.69 o 
   0   9   4      644.33      691.45      8.59 o 
   1   9   4      225.75      238.75      4.42 o 
   2   9   4      339.06      313.62      5.63 o 
   3   9   4       27.46       26.86      1.91 o 
   4   9   4      596.42      584.31      8.54 o 
   5   9   4      310.99      299.76      7.36 o 
   6   9   4      161.54      164.29      5.66 o 
   7   9   4      445.78      442.21      9.64 o 
   8   9   4       99.27      108.36      7.46 o 
   9   9   4      215.26      264.05     11.49 o 
 -12  10   4      299.58      307.55     17.12 o 
 -11  10   4        1.15        2.55      2.53 o 
 -10  10   4       27.81       28.89      3.16 o 
  -9  10   4       72.64       67.56      3.48 o 
  -8  10   4      630.44      576.58     11.42 o 
  -7  10   4      391.27      349.24      8.00 o 
  -6  10   4        0.00        0.14      1.05 o 
  -5  10   4       69.16       62.66      2.64 o 
  -4  10   4       44.42       47.56      2.36 o 
  -3  10   4       50.00       49.43      3.32 o 
  -2  10   4       74.51       66.67      3.30 o 
  -1  10   4      279.36      283.17      5.26 o 
   0  10   4       29.30       27.30      2.68 o 
   1  10   4        0.14        1.06      1.05 o 
   2  10   4       79.88       93.15      4.54 o 
   3  10   4       44.04       45.24      2.42 o 
   4  10   4       16.38        9.74      1.74 o 
   5  10   4        0.55       -1.69      1.57 o 
   6  10   4        0.03       -1.56      1.68 o 
   7  10   4       78.16       97.25      4.75 o 
   8  10   4      128.09      128.49      8.02 o 
   9  10   4        0.05        5.86      5.15 o 
 -12  11   4      113.78      126.33      7.76 o 
 -11  11   4        3.20        1.49      2.48 o 
 -10  11   4       16.56       13.34      2.76 o 
  -9  11   4      228.37      234.48      6.19 o 
  -8  11   4      117.48      104.72      4.44 o 
  -7  11   4       10.74       18.42      2.42 o 
  -6  11   4       44.87       45.33      3.75 o 
  -5  11   4       12.87       15.31      1.73 o 
  -4  11   4        7.64        5.44      1.32 o 
  -3  11   4        8.55        5.08      1.33 o 
  -2  11   4        0.75        1.81      1.25 o 
  -1  11   4      257.59      255.60      5.87 o 
   0  11   4       16.43       18.13      1.77 o 
   1  11   4       68.28       57.12      2.66 o 
   2  11   4       16.54       17.36      1.85 o 
   3  11   4        4.84        7.82      1.52 o 
   4  11   4       47.16       43.70      3.82 o 
   5  11   4      102.75      108.95      4.79 o 
   6  11   4      276.19      275.07      7.67 o 
   7  11   4        0.93        2.65      2.96 o 
   8  11   4        7.10        9.92      3.52 o 
 -11  12   4       15.12       15.60      3.03 o 
 -10  12   4       25.46       31.02      3.49 o 
  -9  12   4      608.98      630.95     11.19 o 
  -8  12   4      515.66      482.18      9.30 o 
  -7  12   4        0.33       -0.83      1.54 o 
  -6  12   4       17.08       23.92      3.11 o 
  -5  12   4       76.47       82.51      3.56 o 
  -4  12   4      458.00      437.10      7.46 o 
  -3  12   4        3.11        3.77      1.32 o 
  -2  12   4      163.39      153.42      4.67 o 
  -1  12   4      223.93      200.72      5.41 o 
   0  12   4      220.72      207.55      4.88 o 
   1  12   4       67.14       63.32      3.16 o 
   2  12   4        2.53        3.43      1.42 o 
   3  12   4      122.22      114.11      3.81 o 
   4  12   4      123.21      135.16      5.27 o 
   5  12   4       95.42       99.10      4.80 o 
   6  12   4        4.98        7.94      2.34 o 
   7  12   4      291.30      318.79      8.68 o 
 -10  13   4       73.06       73.71      6.40 o 
  -9  13   4      158.51      188.40      9.63 o 
  -8  13   4      116.45      130.96      7.19 o 
  -7  13   4      453.19      469.19     10.42 o 
  -6  13   4      303.16      318.55      7.26 o 
  -5  13   4      131.90      131.01      4.36 o 
  -4  13   4       61.38       60.97      2.97 o 
  -3  13   4      106.84      110.54      3.72 o 
  -2  13   4      902.14      864.37     13.24 o 
  -1  13   4       66.94       63.65      4.12 o 
   0  13   4       60.20       64.17      4.07 o 
   1  13   4      716.15      718.19     10.57 o 
   2  13   4      338.12      357.88      7.00 o 
   3  13   4       71.59       78.44      3.47 o 
   4  13   4       16.80       20.70      3.29 o 
   5  13   4       72.59       70.07      4.35 o 
   6  13   4       70.91       61.44      5.71 o 
   7  13   4       21.46       24.48      5.07 o 
  -9  14   4        8.23       13.54      5.27 o 
  -8  14   4       26.16       23.88      3.73 o 
  -7  14   4      137.71      147.98      5.87 o 
  -6  14   4       31.95       28.97      2.80 o 
  -5  14   4      104.12      110.90      3.97 o 
  -4  14   4       59.50       60.57      3.09 o 
  -3  14   4       20.69       24.74      2.54 o 
  -2  14   4       25.62       24.23      2.72 o 
  -1  14   4        5.34        6.58      1.80 o 
   0  14   4       13.84       13.51      2.70 o 
   1  14   4       34.66       41.03      3.72 o 
   2  14   4       96.17       96.92      4.37 o 
   3  14   4      116.89      132.83      4.90 o 
   4  14   4      171.00      190.69     10.19 o 
   5  14   4      205.33      220.97     21.32 o 
   6  14   4       66.76       57.80      6.89 o 
  -8  15   4       24.75       31.44      4.25 o 
  -7  15   4        0.24        1.10      2.42 o 
  -6  15   4        0.32        1.12      2.42 o 
  -5  15   4       21.34       21.30      2.60 o 
  -4  15   4        4.70        8.49      2.00 o 
  -3  15   4       88.65       87.70      4.18 o 
  -2  15   4       27.45       23.31      2.68 o 
  -1  15   4        0.52        2.10      1.71 o 
   0  15   4       31.88       37.66      3.19 o 
   1  15   4       28.09       31.30      4.23 o 
   2  15   4        3.22        3.48      2.19 o 
   3  15   4        0.86        1.55      2.13 o 
   4  15   4        3.55       -1.17      3.46 o 
  -6  16   4       61.73       79.94      7.06 o 
  -5  16   4       10.80       12.48      3.46 o 
  -4  16   4        9.42       15.29      2.83 o 
  -3  16   4       28.23       24.94      4.05 o 
  -2  16   4       86.82       75.94      5.68 o 
  -1  16   4        3.32        7.43      2.97 o 
   0  16   4       26.87       22.48      3.90 o 
   1  16   4       16.09       12.93      3.55 o 
   2  16   4        1.35       -0.69      2.78 o 
   3  16   4       94.25      114.31     10.54 o 
  -3  17   4      173.80      172.56     12.86 o 
  -2  17   4      141.32      144.67      7.46 o 
  -1  17   4       29.08       33.36      4.60 o 
   0  17   4       70.14       65.19      5.65 o 
 -15   1   5      175.83      194.70     13.35 o 
 -14   1   5      116.94      109.56      7.69 o 
 -13   1   5       57.97       55.26      6.78 o 
 -12   1   5       40.40       38.54      4.72 o 
 -11   1   5      375.85      361.60     11.39 o 
 -10   1   5      665.06      595.24     14.98 o 
  -9   1   5       22.32       22.93      2.66 o 
  -8   1   5     2145.69     2144.55     16.09 o 
  -7   1   5      131.33      115.64      1.86 o 
  -6   1   5      153.00      164.74      2.40 o 
  -5   1   5        8.58       18.13      0.83 o 
  -4   1   5      166.25      179.41      2.38 o 
  -3   1   5     5122.86     5778.38     38.70 o 
  -2   1   5        2.12        3.97      0.47 o 
  -1   1   5      287.21      295.00      3.00 o 
   0   1   5      389.43      410.61      4.38 o 
   1   1   5        4.65        4.68      0.60 o 
   2   1   5      659.43      730.75      6.83 o 
   3   1   5      103.22       83.09      2.19 o 
   4   1   5      666.52      785.51     10.31 o 
   5   1   5        6.26        5.44      1.02 o 
   6   1   5      144.06      150.48      4.67 o 
   7   1   5      657.00      680.23     31.54 o 
   8   1   5      132.34      135.26      9.21 o 
   9   1   5      378.69      396.44     13.44 o 
  10   1   5        7.94        8.68      3.40 o 
 -15   2   5      116.58      131.87      6.97 o 
 -14   2   5      215.55      207.02      7.91 o 
 -13   2   5        0.05        1.28      2.65 o 
 -12   2   5      140.86      145.89      7.66 o 
 -11   2   5     3205.50     2937.22     51.51 o 
 -10   2   5     2476.28     2318.77     45.13 o 
  -9   2   5        0.72        1.31      1.26 o 
  -8   2   5      137.27      129.99      2.48 o 
  -7   2   5      688.15      663.31      5.91 o 
  -6   2   5     1089.31     1067.61      8.58 o 
  -5   2   5       36.81       34.23      1.21 o 
  -4   2   5     5427.51     6060.91     43.10 o 
  -3   2   5     2265.74     2349.75     17.60 o 
  -2   2   5     1947.82     2032.80     13.80 o 
  -1   2   5       84.30      102.77      1.82 o 
   0   2   5       40.41       24.25      1.02 o 
   1   2   5     1095.26     1033.72      9.05 o 
   2   2   5      168.97      157.20      2.56 o 
   3   2   5      414.49      470.48      5.17 o 
   4   2   5      494.05      515.43      5.97 o 
   5   2   5      596.47      595.73      7.24 o 
   6   2   5        3.31        6.10      1.68 o 
   7   2   5       46.00       46.43      3.68 o 
   8   2   5       20.15       26.06      3.33 o 
   9   2   5      152.08      153.43      8.32 o 
  10   2   5      106.38      110.85      7.76 o 
 -15   3   5       83.31       85.66      5.96 o 
 -14   3   5       60.44       64.29      5.06 o 
 -13   3   5       14.39       16.03      3.18 o 
 -12   3   5      405.29      417.43     10.70 o 
 -11   3   5      358.60      370.47      9.55 o 
 -10   3   5      236.75      223.15      9.19 o 
  -9   3   5      750.82      751.51     11.42 o 
  -8   3   5     1146.66     1118.78     12.25 o 
  -7   3   5       16.28       19.99      1.03 o 
  -6   3   5       31.42       37.39      1.17 o 
  -5   3   5     2989.66     3134.73     24.53 o 
  -4   3   5      963.45     1032.47      8.79 o 
  -3   3   5      574.83      578.22      5.84 o 
  -2   3   5      410.38      409.22      5.15 o 
  -1   3   5      253.64      208.34      2.95 o 
   0   3   5      911.18      891.54      7.68 o 
   1   3   5       99.29      113.08      2.03 o 
   2   3   5      273.99      270.78      3.57 o 
   3   3   5       59.31       55.48      1.65 o 
   4   3   5      308.74      325.16      4.19 o 
   5   3   5      184.11      184.51      4.39 o 
   6   3   5      711.77      711.31     11.72 o 
   7   3   5      113.58      108.45      5.09 o 
   8   3   5        4.07        3.03      2.20 o 
   9   3   5       10.87        7.48      3.08 o 
  10   3   5      488.48      517.19     16.25 o 
 -15   4   5       17.50       10.84      3.47 o 
 -14   4   5      109.46      108.82      6.22 o 
 -13   4   5        5.04        2.15      2.21 o 
 -12   4   5        2.44       -0.48      1.86 o 
 -11   4   5       82.30       75.64      6.64 o 
 -10   4   5       31.26       27.64      3.58 o 
  -9   4   5       32.04       34.59      2.00 o 
  -8   4   5      440.03      429.63      5.67 o 
  -7   4   5       39.07       50.82      1.54 o 
  -6   4   5      415.36      373.54      4.46 o 
  -5   4   5      719.62      772.44      7.30 o 
  -4   4   5        9.63        9.12      0.77 o 
  -3   4   5       49.54       75.70      1.77 o 
  -2   4   5      355.27      427.92      4.85 o 
  -1   4   5      455.14      514.01      5.80 o 
   0   4   5       58.16       52.17      1.79 o 
   1   4   5      182.03      172.69      2.60 o 
   2   4   5       25.68       24.06      1.13 o 
   3   4   5        4.79        4.33      1.00 o 
   4   4   5      528.48      547.90      6.29 o 
   5   4   5      645.38      677.19      8.81 o 
   6   4   5        0.75        1.44      1.68 o 
   7   4   5       83.23       84.67      4.81 o 
   8   4   5      196.97      229.18     11.47 o 
   9   4   5       14.51        9.84      2.84 o 
  10   4   5        0.14        4.26      3.36 o 
 -14   5   5      129.66      136.70      6.80 o 
 -13   5   5       29.62       23.07      4.76 o 
 -12   5   5        1.78        0.26      1.94 o 
 -11   5   5        2.22        0.94      1.60 o 
 -10   5   5      324.22      319.84      7.56 o 
  -9   5   5      920.18      870.24     10.99 o 
  -8   5   5      202.67      196.86      8.57 o 
  -7   5   5      368.56      363.10      4.72 o 
  -6   5   5        3.51        2.80      0.81 o 
  -5   5   5       76.30       68.29      2.31 o 
  -4   5   5      669.06      679.16      7.33 o 
  -3   5   5       14.46       15.60      1.00 o 
  -2   5   5       98.80      116.45      2.21 o 
  -1   5   5      135.09      135.34      2.62 o 
   0   5   5        5.31        2.91      0.73 o 
   1   5   5        0.50        2.56      0.67 o 
   2   5   5      148.21      157.73      2.60 o 
   3   5   5      960.77      997.88      9.29 o 
   4   5   5      399.07      409.15      6.32 o 
   5   5   5        0.19        1.40      1.06 o 
   6   5   5      192.48      198.54      7.62 o 
   7   5   5       96.75      104.19      5.62 o 
   8   5   5       45.22       52.73      4.27 o 
   9   5   5       19.41       20.29      3.40 o 
  10   5   5        2.14        4.31      2.79 o 
 -14   6   5        0.11        1.25      2.52 o 
 -13   6   5        0.07        0.76      2.23 o 
 -12   6   5       83.99       84.76      4.84 o 
 -11   6   5      181.71      176.11      5.84 o 
 -10   6   5      437.20      419.57      8.46 o 
  -9   6   5        1.70        1.14      1.10 o 
  -8   6   5       64.29       67.86      2.84 o 
  -7   6   5      830.46      808.65      9.81 o 
  -6   6   5       14.70       14.90      1.03 o 
  -5   6   5      606.29      577.15      5.75 o 
  -4   6   5        8.34        3.65      0.91 o 
  -3   6   5      862.11      848.02      8.68 o 
  -2   6   5      179.10      176.58      3.14 o 
  -1   6   5      148.51      160.88      4.02 o 
   0   6   5      159.26      156.95      2.97 o 
   1   6   5      226.04      184.64      3.63 o 
   2   6   5      723.14      654.19      7.15 o 
   3   6   5       25.86       30.78      1.85 o 
   4   6   5      132.80      131.73      3.11 o 
   5   6   5      451.60      457.39      8.82 o 
   6   6   5       74.79       73.98      4.00 o 
   7   6   5       69.11       70.32      4.53 o 
   8   6   5        8.02        5.23      2.46 o 
   9   6   5       48.36       54.45      5.95 o 
  10   6   5        0.67        0.94      2.62 o 
 -14   7   5        3.86        0.41      2.57 o 
 -13   7   5       29.89       28.67      3.38 o 
 -12   7   5      451.55      435.06      9.92 o 
 -11   7   5        2.43        6.20      3.40 o 
 -10   7   5      116.18      123.19      4.26 o 
  -9   7   5      495.73      488.31      9.31 o 
  -8   7   5        3.30        4.52      1.72 o 
  -7   7   5     1188.19     1139.06     14.47 o 
  -6   7   5      419.10      414.04      7.81 o 
  -5   7   5      112.21      115.77      3.40 o 
  -4   7   5      948.19      903.10     10.95 o 
  -3   7   5      195.66      200.82      3.67 o 
  -2   7   5       79.62       83.94      2.13 o 
  -1   7   5      242.98      228.87      3.78 o 
   0   7   5      724.20      678.60      8.08 o 
   1   7   5       83.17      101.51      2.64 o 
   2   7   5       28.12       19.52      1.79 o 
   3   7   5      488.67      498.48      8.07 o 
   4   7   5        5.25        4.06      1.36 o 
   5   7   5       89.50       91.51      4.08 o 
   6   7   5      399.40      417.11     10.26 o 
   7   7   5        0.71       -1.28      2.49 o 
   8   7   5        6.22        4.49      3.03 o 
   9   7   5      102.33       93.33      9.91 o 
 -13   8   5      199.91      190.21      8.12 o 
 -12   8   5      116.11      119.11      8.34 o 
 -11   8   5       25.64       20.30      4.70 o 
 -10   8   5       72.95       71.91      4.67 o 
  -9   8   5       15.84       16.58      2.07 o 
  -8   8   5      219.31      199.96      5.99 o 
  -7   8   5      655.79      611.83      9.98 o 
  -6   8   5      246.62      223.14      5.01 o 
  -5   8   5      256.32      278.22      5.60 o 
  -4   8   5        2.15        4.60      1.23 o 
  -3   8   5       13.17       12.77      1.41 o 
  -2   8   5       28.32       24.87      1.65 o 
  -1   8   5       49.96       63.68      2.24 o 
   0   8   5        8.05        6.01      1.05 o 
   1   8   5      283.22      257.18      5.00 o 
   2   8   5      749.72      769.62      9.73 o 
   3   8   5      154.06      154.60      4.22 o 
   4   8   5       63.00       56.54      2.61 o 
   5   8   5        1.03        0.67      1.57 o 
   6   8   5       11.83       17.11      3.27 o 
   7   8   5        7.05        9.55      3.29 o 
   8   8   5      248.62      259.57     12.92 o 
   9   8   5       51.26       52.81      6.07 o 
 -13   9   5        3.00       -0.34      2.47 o 
 -12   9   5       35.93       51.67      6.90 o 
 -11   9   5      102.93      107.31      5.92 o 
 -10   9   5       28.16       19.11      3.19 o 
  -9   9   5       16.38       14.78      2.07 o 
  -8   9   5       11.71        8.14      1.86 o 
  -7   9   5      151.68      176.42      4.20 o 
  -6   9   5       92.98       81.38      2.93 o 
  -5   9   5      947.65      863.75     14.77 o 
  -4   9   5        0.14       -0.20      1.06 o 
  -3   9   5        0.07       -0.41      0.97 o 
  -2   9   5      109.95      107.24      4.02 o 
  -1   9   5       72.82       76.20      2.77 o 
   0   9   5      205.08      193.27      4.70 o 
   1   9   5        0.23        0.63      1.00 o 
   2   9   5       35.00       32.97      2.14 o 
   3   9   5      320.50      306.26      5.84 o 
   4   9   5        1.87        2.12      2.25 o 
   5   9   5      267.22      268.34      9.88 o 
   6   9   5        7.12       11.81      2.32 o 
   7   9   5      209.26      179.97     16.58 o 
   8   9   5        4.97        7.78      3.49 o 
 -12  10   5      219.24      235.20      8.92 o 
 -11  10   5      387.51      403.72     11.46 o 
 -10  10   5        9.38        5.04      2.10 o 
  -9  10   5      346.09      347.19      7.53 o 
  -8  10   5      380.57      375.25      8.64 o 
  -7  10   5     3096.39     2983.34     33.76 o 
  -6  10   5      149.99      151.02      4.02 o 
  -5  10   5       27.25       21.88      1.90 o 
  -4  10   5       60.24       72.95      3.63 o 
  -3  10   5      511.21      475.33      7.41 o 
  -2  10   5      365.17      341.72      8.62 o 
  -1  10   5      251.38      232.75      4.95 o 
   0  10   5       63.86       47.83      2.24 o 
   1  10   5     2313.04     2221.97     25.80 o 
   2  10   5        2.87        2.09      1.26 o 
   3  10   5        0.88        0.63      1.21 o 
   4  10   5       15.26       13.53      2.11 o 
   5  10   5       48.98       47.59      5.10 o 
   6  10   5      305.11      308.76      8.17 o 
   7  10   5       19.80       14.76      3.58 o 
   8  10   5      416.23      432.77     15.02 o 
 -12  11   5       66.45       63.64      5.35 o 
 -11  11   5      304.89      314.17      8.79 o 
 -10  11   5       21.05       23.88      3.16 o 
  -9  11   5       90.63       97.99      4.25 o 
  -8  11   5      183.36      196.59      6.27 o 
  -7  11   5      178.33      187.93      5.33 o 
  -6  11   5       64.61       50.83      2.65 o 
  -5  11   5     1136.31     1115.54     13.89 o 
  -4  11   5      218.81      219.08      4.91 o 
  -3  11   5       90.79       92.66      3.85 o 
  -2  11   5       35.48       42.03      2.71 o 
  -1  11   5      999.35      933.30     14.08 o 
   0  11   5      461.73      394.09      6.93 o 
   1  11   5       49.53       50.31      2.63 o 
   2  11   5      303.52      299.11      6.03 o 
   3  11   5      290.20      294.08      6.04 o 
   4  11   5      137.68      129.09      5.67 o 
   5  11   5      184.34      193.73      6.42 o 
   6  11   5      175.98      160.79      6.03 o 
   7  11   5        6.31        4.91      2.82 o 
 -11  12   5      181.43      204.96      7.26 o 
 -10  12   5      178.02      192.43      6.86 o 
  -9  12   5       62.93       57.74      4.13 o 
  -8  12   5      225.38      252.23      7.39 o 
  -7  12   5        0.46        1.09      1.70 o 
  -6  12   5      483.32      429.39      8.32 o 
  -5  12   5      165.81      161.62      4.44 o 
  -4  12   5      106.81      105.97      3.98 o 
  -3  12   5      242.32      241.27      5.98 o 
  -2  12   5       44.26       46.68      2.94 o 
  -1  12   5        6.78        5.97      1.72 o 
   0  12   5       39.62       31.66      2.35 o 
   1  12   5        0.39        0.02      1.16 o 
   2  12   5        8.71       10.15      1.88 o 
   3  12   5       14.14       13.91      1.97 o 
   4  12   5      317.31      340.56      8.64 o 
   5  12   5       26.20       35.44      3.50 o 
   6  12   5       40.82       38.06      4.46 o 
   7  12   5       73.99       90.10      6.11 o 
 -10  13   5      121.28      144.58      6.21 o 
  -9  13   5       90.39       85.42      4.30 o 
  -8  13   5      854.25      845.11     15.44 o 
  -7  13   5      111.71      100.43      4.90 o 
  -6  13   5      217.06      194.58      5.57 o 
  -5  13   5        0.52        1.52      1.54 o 
  -4  13   5        2.70        0.82      1.43 o 
  -3  13   5        0.04        1.01      1.40 o 
  -2  13   5       75.78       66.31      3.52 o 
  -1  13   5       70.15       66.69      3.55 o 
   0  13   5        4.06        3.32      1.63 o 
   1  13   5      140.82      148.73      4.90 o 
   2  13   5       67.43       69.06      3.28 o 
   3  13   5       34.18       38.75      2.74 o 
   4  13   5        0.20        1.25      2.01 o 
   5  13   5       30.49       32.54      4.06 o 
   6  13   5       17.53       14.45      5.41 o 
  -9  14   5       37.20       36.43      4.46 o 
  -8  14   5      114.10      108.94      6.34 o 
  -7  14   5      248.41      252.61      7.70 o 
  -6  14   5        0.86       -3.04      1.67 o 
  -5  14   5       98.97      106.29      4.45 o 
  -4  14   5      130.79      132.90      4.84 o 
  -3  14   5        0.20        2.52      2.54 o 
  -2  14   5       20.67       28.45      2.72 o 
  -1  14   5       87.16       72.01      3.83 o 
   0  14   5        6.06        8.27      1.99 o 
   1  14   5       25.36       31.80      2.60 o 
   2  14   5       70.78       77.73      3.95 o 
   3  14   5        6.85        8.74      2.39 o 
   4  14   5       12.17       11.93      3.25 o 
   5  14   5       68.17       91.76      9.46 o 
  -8  15   5      257.40      272.76      9.77 o 
  -7  15   5       64.81       76.89      6.99 o 
  -6  15   5       57.83       50.80      6.69 o 
  -5  15   5       44.02       46.24      4.77 o 
  -4  15   5      137.21      138.25      5.68 o 
  -3  15   5       40.73       38.91      3.65 o 
  -2  15   5      431.75      415.18      8.98 o 
  -1  15   5       82.57       76.94      4.11 o 
   0  15   5      363.71      356.39     11.75 o 
   1  15   5        0.62        0.05      2.09 o 
   2  15   5       39.66       40.93      3.83 o 
   3  15   5      375.73      382.40     14.65 o 
  -6  16   5       35.66       36.62      4.53 o 
  -5  16   5       41.69       35.30      4.43 o 
  -4  16   5       32.80       32.65      4.34 o 
  -3  16   5        0.20        2.31      2.70 o 
  -2  16   5      352.63      337.89     11.00 o 
  -1  16   5       40.16       29.35      4.24 o 
   0  16   5        0.80        1.94      3.05 o 
   1  16   5        5.01        8.12      3.25 o 
 -15   0   6        0.29       -3.57      4.72 o 
 -14   0   6      306.67      286.46     16.09 o 
 -13   0   6       42.21       52.27      7.81 o 
 -12   0   6       98.21       85.40      8.56 o 
 -11   0   6       51.36       41.57      6.26 o 
 -10   0   6     2902.81     2787.86     68.71 o 
  -9   0   6     8071.07     7764.93     96.04 o 
  -8   0   6        4.10        5.34      0.97 o 
  -7   0   6      103.31       84.96      3.28 o 
  -6   0   6       50.20       44.36      1.64 o 
  -5   0   6     1812.03     1742.02     17.59 o 
  -4   0   6      408.24      409.95      5.62 o 
  -3   0   6     3520.34     3948.07     42.48 o 
  -2   0   6     2147.99     2189.90     22.60 o 
  -1   0   6      414.76      403.05      5.36 o 
   0   0   6      755.55      752.98      9.43 o 
   1   0   6      848.09      856.80     10.51 o 
   2   0   6       75.44      102.08      2.83 o 
   3   0   6      470.29      490.79      7.29 o 
   4   0   6      170.02      158.47      4.36 o 
   5   0   6        0.02       -0.63      1.40 o 
   6   0   6      802.00      868.22     28.49 o 
   7   0   6       30.07       25.20      5.59 o 
   8   0   6        7.05        2.62      4.00 o 
   9   0   6       59.14       52.66      8.12 o 
  10   0   6       64.34       59.84      8.76 o 
 -15   1   6        2.24        3.42      3.34 o 
 -14   1   6      132.51      132.23      9.35 o 
 -13   1   6        1.35        1.45      2.87 o 
 -12   1   6       11.42        8.80      3.33 o 
 -11   1   6      345.76      293.26     18.51 o 
 -10   1   6       97.01       81.75      5.41 o 
  -9   1   6       34.24       33.73      1.77 o 
  -8   1   6        2.37        3.47      0.67 o 
  -7   1   6      415.52      454.81      5.06 o 
  -6   1   6      533.59      473.27      5.04 o 
  -5   1   6      186.29      193.19      2.67 o 
  -4   1   6      669.25      724.47      6.31 o 
  -3   1   6      270.32      249.89      2.98 o 
  -2   1   6     1455.62     1546.10     11.02 o 
  -1   1   6       27.78       33.66      1.04 o 
   0   1   6      107.42      132.70      2.00 o 
   1   1   6      623.32      620.01      5.54 o 
   2   1   6        2.66        2.50      0.64 o 
   3   1   6      131.98      134.44      2.60 o 
   4   1   6      133.62      131.20      2.65 o 
   5   1   6        5.66        5.85      1.05 o 
   6   1   6       36.52       42.83      3.28 o 
   7   1   6        0.02       -0.77      2.16 o 
   8   1   6      336.11      342.45     15.87 o 
   9   1   6        2.43        2.68      3.00 o 
  10   1   6       24.07       25.34      4.75 o 
 -15   2   6        5.08        4.39      2.85 o 
 -14   2   6        0.66        1.91      2.48 o 
 -13   2   6       71.53       66.13      4.76 o 
 -12   2   6        2.86        1.48      2.13 o 
 -11   2   6       87.08       74.90      5.34 o 
 -10   2   6      481.66      436.81     15.44 o 
  -9   2   6      198.33      224.38      4.02 o 
  -8   2   6      444.26      432.59      4.41 o 
  -7   2   6       69.88       73.07      2.09 o 
  -6   2   6     1037.93     1078.54      9.72 o 
  -5   2   6      197.13      220.57      3.07 o 
  -4   2   6      456.45      497.56      4.92 o 
  -3   2   6      496.81      514.98      5.10 o 
  -2   2   6      141.83      144.44      2.38 o 
  -1   2   6       28.23       27.29      1.07 o 
   0   2   6        1.34        3.99      0.66 o 
   1   2   6      169.03      194.21      2.99 o 
   2   2   6       31.22       33.39      1.38 o 
   3   2   6        0.98        0.39      0.80 o 
   4   2   6       92.44       90.55      2.40 o 
   5   2   6       13.57       10.98      1.79 o 
   6   2   6       18.55       23.16      3.26 o 
   7   2   6       35.15       31.96     13.04 o 
   8   2   6        6.88       11.17      3.34 o 
   9   2   6       53.81       45.92      5.47 o 
  10   2   6       41.96       40.19      5.51 o 
 -15   3   6        1.39       -2.81      2.91 o 
 -14   3   6       29.93       36.40      4.22 o 
 -13   3   6      559.58      544.52     13.06 o 
 -12   3   6       17.13       22.30      3.24 o 
 -11   3   6       15.79       11.65      2.50 o 
 -10   3   6        5.04        3.86      1.87 o 
  -9   3   6      259.63      269.45      5.34 o 
  -8   3   6     1318.87     1269.07     12.57 o 
  -7   3   6     1057.88     1023.12      8.95 o 
  -6   3   6       45.48       49.30      1.66 o 
  -5   3   6      177.75      154.48      2.66 o 
  -4   3   6       13.09        2.94      0.64 o 
  -3   3   6     1476.38     1557.50     13.13 o 
  -2   3   6     1366.07     1424.09     10.92 o 
  -1   3   6     1352.54     1446.34     11.71 o 
   0   3   6       33.44       34.30      1.27 o 
   1   3   6      192.68      194.36      2.92 o 
   2   3   6      337.15      340.84      4.36 o 
   3   3   6       20.24       17.86      1.21 o 
   4   3   6      214.69      217.80      3.71 o 
   5   3   6       17.20       14.28      1.67 o 
   6   3   6        4.56        3.99      1.72 o 
   7   3   6        4.68        3.30      2.56 o 
   8   3   6      138.79      156.40      9.69 o 
   9   3   6      168.54      181.24      9.23 o 
 -15   4   6      202.40      208.39     12.56 o 
 -14   4   6        2.82        2.29      2.73 o 
 -13   4   6      182.11      173.22      7.09 o 
 -12   4   6      138.54      132.84      5.99 o 
 -11   4   6        5.55        6.79      2.25 o 
 -10   4   6        8.64       11.42      2.00 o 
  -9   4   6     2989.39     2908.59     35.22 o 
  -8   4   6     2237.53     2120.38     30.58 o 
  -7   4   6      150.45      159.08      2.65 o 
  -6   4   6      243.74      219.45      3.28 o 
  -5   4   6     1195.06     1161.39     10.52 o 
  -4   4   6     1059.55      991.75      9.74 o 
  -3   4   6      620.09      648.07      7.05 o 
  -2   4   6     1325.25     1294.02     12.15 o 
  -1   4   6     2616.29     2653.63     20.02 o 
   0   4   6      802.83      775.70      7.22 o 
   1   4   6        0.97        1.34      0.65 o 
   2   4   6      196.31      175.97      2.88 o 
   3   4   6      552.28      497.84      5.75 o 
   4   4   6      236.16      225.75      3.92 o 
   5   4   6      105.37      107.38      4.16 o 
   6   4   6      138.51      146.93      5.03 o 
   7   4   6      185.05      192.45      7.02 o 
   8   4   6        1.34        2.70      2.74 o 
   9   4   6       20.31       25.64      4.54 o 
 -14   5   6       87.72       89.70      6.03 o 
 -13   5   6        4.60        1.91      2.41 o 
 -12   5   6       91.18       98.83      5.41 o 
 -11   5   6      112.06       96.99      5.10 o 
 -10   5   6      624.83      601.84      9.81 o 
  -9   5   6      185.73      168.01      4.86 o 
  -8   5   6       70.72       72.48      2.38 o 
  -7   5   6      541.85      520.76      5.48 o 
  -6   5   6      361.35      364.97      4.32 o 
  -5   5   6      134.38      138.86      2.33 o 
  -4   5   6      406.29      431.25      5.03 o 
  -3   5   6      607.59      638.34      7.69 o 
  -2   5   6      236.51      211.43      3.54 o 
  -1   5   6      157.33      149.32      2.94 o 
   0   5   6      111.85       96.56      2.16 o 
   1   5   6      475.31      479.75      5.24 o 
   2   5   6      563.56      512.05      5.58 o 
   3   5   6        3.76        6.27      0.96 o 
   4   5   6       75.90       82.56      2.85 o 
   5   5   6      258.49      273.25      6.66 o 
   6   5   6       94.61       97.57      4.30 o 
   7   5   6      200.23      210.71      8.94 o 
   8   5   6      158.26      171.78      7.08 o 
   9   5   6       58.84       57.50      6.58 o 
 -14   6   6       42.02       42.44      4.47 o 
 -13   6   6        0.03        1.82      2.44 o 
 -12   6   6      409.00      395.54     10.58 o 
 -11   6   6       11.55        8.81      3.61 o 
 -10   6   6       40.84       34.66      2.99 o 
  -9   6   6       66.56       63.10      3.66 o 
  -8   6   6       48.98       48.69      2.20 o 
  -7   6   6      175.98      182.03      3.28 o 
  -6   6   6      525.71      521.82      5.96 o 
  -5   6   6      318.20      332.63      4.42 o 
  -4   6   6      560.33      544.09      6.50 o 
  -3   6   6      302.25      337.93      4.66 o 
  -2   6   6        1.55        0.77      0.73 o 
  -1   6   6       67.66       66.47      2.07 o 
   0   6   6      191.83      200.68      4.85 o 
   1   6   6        5.96        3.57      0.92 o 
   2   6   6        0.39        0.55      0.84 o 
   3   6   6       16.09       21.95      1.65 o 
   4   6   6      199.72      203.67      5.33 o 
   5   6   6       73.98       74.63      5.67 o 
   6   6   6        7.16        8.49      2.64 o 
   7   6   6       42.66       42.78      5.05 o 
   8   6   6       35.42       28.76      6.84 o 
   9   6   6      111.46      118.37     11.33 o 
 -14   7   6       34.53       33.55      8.04 o 
 -13   7   6       12.57       22.21      9.41 o 
 -12   7   6        1.91        4.56      2.30 o 
 -11   7   6       30.10       34.67      3.74 o 
 -10   7   6      108.42      108.04      8.69 o 
  -9   7   6      105.58      105.78      5.14 o 
  -8   7   6       61.11       54.51      3.11 o 
  -7   7   6      152.93      146.76      4.41 o 
  -6   7   6     1184.57     1143.12     11.37 o 
  -5   7   6       18.71       20.52      1.44 o 
  -4   7   6       78.55       79.33      2.33 o 
  -3   7   6       57.74       51.96      2.12 o 
  -2   7   6       66.46       67.85      2.17 o 
  -1   7   6      103.70       94.60      2.54 o 
   0   7   6       14.06       10.79      1.26 o 
   1   7   6       36.12       44.48      1.97 o 
   2   7   6      328.57      302.97      5.00 o 
   3   7   6       29.59       28.79      2.03 o 
   4   7   6       43.44       47.15      2.68 o 
   5   7   6      253.66      244.72      7.90 o 
   6   7   6      199.75      192.18      6.99 o 
   7   7   6       25.91       27.97      7.49 o 
   8   7   6      270.46      250.17     10.91 o 
 -13   8   6      264.84      257.64     11.42 o 
 -12   8   6      165.42      165.21      7.29 o 
 -11   8   6       25.02       27.41      3.62 o 
 -10   8   6      189.02      193.54      5.43 o 
  -9   8   6      494.97      493.22      9.95 o 
  -8   8   6      113.53      117.96      4.48 o 
  -7   8   6      382.89      383.98      7.10 o 
  -6   8   6     1237.00     1266.85     14.30 o 
  -5   8   6     1667.23     1612.32     26.36 o 
  -4   8   6      128.30      146.88      3.69 o 
  -3   8   6       37.29       32.15      2.00 o 
  -2   8   6      206.40      189.06      3.89 o 
  -1   8   6      729.56      664.67      8.36 o 
   0   8   6       48.10       44.67      2.85 o 
   1   8   6       92.14       71.35      2.47 o 
   2   8   6      310.16      276.17      5.18 o 
   3   8   6      757.17      745.61     10.16 o 
   4   8   6       31.02       36.15      2.55 o 
   5   8   6       21.89       19.86      2.62 o 
   6   8   6        0.65        0.96      1.85 o 
   7   8   6       37.55       33.55      4.92 o 
   8   8   6        4.22        0.55      3.31 o 
 -13   9   6        0.43        2.23      2.66 o 
 -12   9   6       17.53       13.22      3.32 o 
 -11   9   6      159.36      160.81      6.98 o 
 -10   9   6      405.08      426.62      8.59 o 
  -9   9   6        1.50        3.60      1.72 o 
  -8   9   6       28.93       24.41      2.60 o 
  -7   9   6      100.44       95.12      4.00 o 
  -6   9   6      704.08      683.55     11.97 o 
  -5   9   6     1530.76     1513.09     21.24 o 
  -4   9   6      812.42      815.90     13.24 o 
  -3   9   6      289.11      265.72      5.93 o 
  -2   9   6      354.88      347.22      6.89 o 
  -1   9   6       17.95       14.97      1.46 o 
   0   9   6       24.27       28.33      1.83 o 
   1   9   6     1200.11     1075.29     12.93 o 
   2   9   6      133.80      110.23      5.81 o 
   3   9   6       12.18       11.75      1.84 o 
   4   9   6       89.51       91.71      3.77 o 
   5   9   6      266.37      273.77     10.12 o 
   6   9   6       22.38       17.35      2.77 o 
   7   9   6        0.87        1.72      2.76 o 
   8   9   6       37.41       26.32      4.84 o 
 -12  10   6       63.94       72.94      5.52 o 
 -11  10   6       24.97       23.60      3.12 o 
 -10  10   6       18.57       25.10      2.59 o 
  -9  10   6       19.65       22.39      2.71 o 
  -8  10   6       33.61       36.00      3.09 o 
  -7  10   6      393.40      383.42      7.47 o 
  -6  10   6      561.98      569.47     12.03 o 
  -5  10   6        0.37        1.42      1.41 o 
  -4  10   6      391.75      392.98      8.97 o 
  -3  10   6       20.72       20.24      2.30 o 
  -2  10   6      180.92      174.39      4.88 o 
  -1  10   6       60.09       61.61      2.77 o 
   0  10   6        6.85        9.02      1.65 o 
   1  10   6       32.77       28.72      2.50 o 
   2  10   6       19.95       10.21      1.64 o 
   3  10   6        1.70       -1.35      1.28 o 
   4  10   6       38.93       40.97      3.38 o 
   5  10   6        9.91       11.08      2.42 o 
   6  10   6       32.91       40.78      3.68 o 
   7  10   6        8.99       11.31      3.92 o 
 -12  11   6      357.91      393.59     11.95 o 
 -11  11   6        0.09        4.95      2.39 o 
 -10  11   6       67.79       78.05      4.35 o 
  -9  11   6        3.36        1.94      2.16 o 
  -8  11   6       10.82        8.38      2.52 o 
  -7  11   6      393.91      402.75      9.17 o 
  -6  11   6       73.31       77.45      3.19 o 
  -5  11   6      267.14      253.43      6.11 o 
  -4  11   6        0.01       -0.93      1.94 o 
  -3  11   6       78.67       74.39      3.45 o 
  -2  11   6       86.39       72.54      5.26 o 
  -1  11   6       15.49       10.43      1.67 o 
   0  11   6       12.63        9.09      1.88 o 
   1  11   6        0.02       -0.03      1.23 o 
   2  11   6       33.33       39.50      3.01 o 
   3  11   6       33.36       35.34      2.60 o 
   4  11   6        3.62        1.96      2.04 o 
   5  11   6       88.41       94.22      4.96 o 
   6  11   6       85.16       92.50      5.96 o 
 -11  12   6       47.59       43.28      4.06 o 
 -10  12   6       27.86       32.95      3.18 o 
  -9  12   6      118.71      118.81      5.36 o 
  -8  12   6       12.28       13.94      2.56 o 
  -7  12   6       44.17       45.11      3.25 o 
  -6  12   6     1073.59     1053.55     15.27 o 
  -5  12   6      327.59      316.07      7.11 o 
  -4  12   6        0.09       -0.01      1.39 o 
  -3  12   6       15.14       14.44      2.08 o 
  -2  12   6      261.02      268.93      6.50 o 
  -1  12   6        3.45        0.79      1.78 o 
   0  12   6        9.66        4.32      1.50 o 
   1  12   6       28.85       23.41      2.22 o 
   2  12   6       72.64       74.16      3.39 o 
   3  12   6      466.97      453.23      9.04 o 
   4  12   6       55.32       51.43      3.95 o 
   5  12   6       20.39       31.50      4.16 o 
   6  12   6        0.03       -3.35      2.45 o 
 -10  13   6       11.70        5.56      2.64 o 
  -9  13   6      192.13      194.26      8.04 o 
  -8  13   6      110.92      119.88      5.42 o 
  -7  13   6      533.04      509.50     11.79 o 
  -6  13   6      122.16      131.94      6.21 o 
  -5  13   6       32.83       33.56      2.80 o 
  -4  13   6       20.61       23.50      2.51 o 
  -3  13   6       89.74       79.48      3.87 o 
  -2  13   6      265.98      272.17      6.79 o 
  -1  13   6       13.20       12.57      2.19 o 
   0  13   6      347.93      314.59      6.64 o 
   1  13   6      373.96      355.83      8.47 o 
   2  13   6       17.18       24.13      2.41 o 
   3  13   6        9.16        8.14      2.78 o 
   4  13   6       79.88       81.06      6.70 o 
   5  13   6      106.14      111.17      7.42 o 
  -9  14   6      108.52      120.62     18.07 o 
  -8  14   6        0.24        0.68      3.80 o 
  -7  14   6       27.94       31.75      5.04 o 
  -6  14   6        0.26       -0.24      2.05 o 
  -5  14   6      191.03      192.69      6.19 o 
  -4  14   6      141.18      144.06      5.12 o 
  -3  14   6        0.30        3.96      1.76 o 
  -2  14   6       95.62       88.50      4.22 o 
  -1  14   6      109.20      125.50      4.87 o 
   0  14   6      236.85      231.27      6.56 o 
   1  14   6        0.11        1.14      1.72 o 
   2  14   6       12.15       10.93      2.27 o 
   3  14   6       15.60       14.21      3.37 o 
  -7  15   6        9.03        0.85      2.94 o 
  -6  15   6       31.06       31.08      4.23 o 
  -5  15   6       40.79       35.68      3.92 o 
  -4  15   6       82.21       79.85      4.79 o 
  -3  15   6       13.02        9.39      2.98 o 
  -2  15   6        2.81       -1.63      2.44 o 
  -1  15   6        4.12        9.05      2.95 o 
   0  15   6       26.17       21.81      4.79 o 
   1  15   6        1.36       -0.10      2.49 o 
   2  15   6       10.82        8.84      3.13 o 
  -5  16   6      129.39      121.11      6.91 o 
  -4  16   6      165.25      165.97     10.62 o 
  -3  16   6        0.42        2.55      2.72 o 
  -2  16   6       15.34       15.37      3.62 o 
  -1  16   6       28.13       31.09      4.39 o 
   0  16   6       93.61       96.96      6.53 o 
 -15   1   7        9.27        9.14      5.99 o 
 -14   1   7        8.41       12.59      3.16 o 
 -13   1   7      103.16       96.40      5.52 o 
 -12   1   7      111.48      111.43      5.93 o 
 -11   1   7        3.46        3.81      2.22 o 
 -10   1   7       11.05        7.80      1.64 o 
  -9   1   7      237.59      214.71      3.09 o 
  -8   1   7      542.47      582.18      6.33 o 
  -7   1   7      508.97      523.73      6.78 o 
  -6   1   7      183.29      177.53      3.01 o 
  -5   1   7      160.33      141.27      2.34 o 
  -4   1   7       27.52       36.50      1.24 o 
  -3   1   7        0.03        0.09      0.44 o 
  -2   1   7     1434.98     1394.31     10.32 o 
  -1   1   7     2499.68     2594.64     18.36 o 
   0   1   7      134.08      139.02      2.42 o 
   1   1   7       26.04       24.39      1.28 o 
   2   1   7        8.20        6.00      0.93 o 
   3   1   7      427.58      431.11      5.69 o 
   4   1   7        0.02       -0.22      0.86 o 
   5   1   7       51.23       56.94      2.85 o 
   6   1   7       16.92       21.34      2.76 o 
   7   1   7       28.23       22.62      4.78 o 
   8   1   7        9.44        2.77      5.41 o 
   9   1   7       14.51       17.21      4.42 o 
 -15   2   7      196.71      202.12      8.29 o 
 -14   2   7      467.38      477.90     12.48 o 
 -13   2   7        1.88        0.56      2.40 o 
 -12   2   7        2.52        2.05      2.20 o 
 -11   2   7       70.30       59.38      4.09 o 
 -10   2   7       59.36       73.33      4.31 o 
  -9   2   7      148.92      151.43      2.76 o 
  -8   2   7     1864.09     1904.23     15.21 o 
  -7   2   7     4490.59     4388.19     33.76 o 
  -6   2   7        0.62        0.35      0.60 o 
  -5   2   7      439.29      468.87      4.85 o 
  -4   2   7     1021.75      990.29      8.36 o 
  -3   2   7     1335.60     1254.56      9.96 o 
  -2   2   7      461.81      416.06      4.10 o 
  -1   2   7      251.76      261.20      3.33 o 
   0   2   7      189.43      170.93      2.65 o 
   1   2   7     1436.82     1422.34     11.76 o 
   2   2   7       27.10       22.78      1.33 o 
   3   2   7       59.07       59.79      1.95 o 
   4   2   7        0.97        0.83      0.90 o 
   5   2   7      593.29      616.20      9.62 o 
   6   2   7       56.84       51.34      3.75 o 
   7   2   7        4.51        6.61      3.13 o 
   8   2   7      107.51      120.65     14.29 o 
   9   2   7       23.14       18.53      7.71 o 
 -15   3   7       31.83       42.10      4.57 o 
 -14   3   7        2.41        7.55      2.95 o 
 -13   3   7        0.05       -0.52      1.96 o 
 -12   3   7       27.04       24.13      3.28 o 
 -11   3   7        1.13        2.27      1.80 o 
 -10   3   7      153.52      153.09      4.91 o 
  -9   3   7      116.93       99.33      2.84 o 
  -8   3   7      429.36      393.75      4.49 o 
  -7   3   7        2.82        3.59      0.68 o 
  -6   3   7      198.76      201.44      3.12 o 
  -5   3   7      434.20      388.39      4.60 o 
  -4   3   7       86.46       93.05      2.04 o 
  -3   3   7      286.90      317.00      3.66 o 
  -2   3   7        3.15        2.25      0.60 o 
  -1   3   7      250.70      244.81      3.25 o 
   0   3   7      298.20      276.49      3.73 o 
   1   3   7       62.61       65.40      1.86 o 
   2   3   7       12.32       10.83      1.40 o 
   3   3   7      373.12      372.79      5.23 o 
   4   3   7      199.42      199.77      3.91 o 
   5   3   7       92.97       96.58      6.90 o 
   6   3   7        3.01        0.91      2.40 o 
   7   3   7       12.66       11.51      3.29 o 
   8   3   7        2.75       -1.18      2.45 o 
   9   3   7       27.14       37.69      5.39 o 
 -15   4   7       52.03       63.52      5.45 o 
 -14   4   7        0.75        2.38      2.50 o 
 -13   4   7        5.22        5.27      2.52 o 
 -12   4   7        2.90        2.33      2.24 o 
 -11   4   7      236.88      221.07      7.35 o 
 -10   4   7       46.45       52.50      3.63 o 
  -9   4   7        1.86       -0.03      0.97 o 
  -8   4   7     1599.58     1618.50     13.44 o 
  -7   4   7      459.46      450.95      5.44 o 
  -6   4   7      102.69       87.53      2.19 o 
  -5   4   7      556.18      554.17      6.26 o 
  -4   4   7      827.62      797.56      9.11 o 
  -3   4   7       79.72       98.72      2.18 o 
  -2   4   7     1163.79     1226.94      9.99 o 
  -1   4   7        7.12        5.01      0.81 o 
   0   4   7       65.34       59.49      2.25 o 
   1   4   7      148.40      150.70      2.76 o 
   2   4   7       36.22       43.91      1.66 o 
   3   4   7       88.51       90.11      2.29 o 
   4   4   7       84.17       81.47      3.01 o 
   5   4   7        6.37        8.33      2.36 o 
   6   4   7        0.30        1.43      2.36 o 
   7   4   7       93.91       93.42     10.20 o 
   8   4   7        0.03        2.16      2.80 o 
 -14   5   7       74.40       85.11      5.63 o 
 -13   5   7        0.02        0.95      2.23 o 
 -12   5   7      236.62      237.31     10.28 o 
 -11   5   7        8.01       12.91      2.62 o 
 -10   5   7      107.60       90.32      5.76 o 
  -9   5   7       13.16       18.25      2.06 o 
  -8   5   7       71.40       71.47      2.22 o 
  -7   5   7     1573.07     1560.76     13.75 o 
  -6   5   7       70.80       65.73      1.89 o 
  -5   5   7       51.24       47.84      1.74 o 
  -4   5   7      922.61      888.99      9.35 o 
  -3   5   7       20.96       18.59      1.43 o 
  -2   5   7      172.83      172.37      3.33 o 
  -1   5   7      402.04      397.47      5.14 o 
   0   5   7      441.37      447.09      5.57 o 
   1   5   7        5.99        3.91      0.89 o 
   2   5   7        4.09        2.20      0.83 o 
   3   5   7      188.53      205.74      3.46 o 
   4   5   7      221.16      221.45      4.77 o 
   5   5   7       18.87       18.36      2.43 o 
   6   5   7      296.96      298.04      9.36 o 
   7   5   7       15.51       12.51      3.29 o 
   8   5   7        1.35        7.78      3.29 o 
 -14   6   7      199.11      204.03     12.68 o 
 -13   6   7      337.78      351.04     14.94 o 
 -12   6   7       87.39      107.40      6.37 o 
 -11   6   7      967.72      960.36     20.19 o 
 -10   6   7      213.66      234.50     15.85 o 
  -9   6   7       89.21       88.55      4.57 o 
  -8   6   7      906.22      871.81     11.03 o 
  -7   6   7     2340.68     2300.48     20.22 o 
  -6   6   7     2738.34     2745.44     21.36 o 
  -5   6   7      132.67      126.57      2.90 o 
  -4   6   7     2702.30     2641.11     22.93 o 
  -3   6   7     2438.45     2325.72     22.20 o 
  -2   6   7      257.76      272.21      6.20 o 
  -1   6   7        2.50        2.45      0.90 o 
   0   6   7     1661.96     1581.88     14.20 o 
   1   6   7     1468.79     1379.48     13.33 o 
   2   6   7        4.76        3.79      1.09 o 
   3   6   7       74.45       63.72      3.20 o 
   4   6   7      850.17      829.76     12.06 o 
   5   6   7       38.48       39.51      3.72 o 
   6   6   7       49.17       39.67      4.98 o 
   7   6   7        1.01       -2.02      2.51 o 
   8   6   7       26.64       34.40      7.41 o 
 -14   7   7       50.92       71.44      6.82 o 
 -13   7   7       47.26       52.80      5.98 o 
 -12   7   7       77.35       84.91      8.16 o 
 -11   7   7        1.35        1.17      1.75 o 
 -10   7   7       13.37       12.64      2.09 o 
  -9   7   7     1202.80     1189.62     18.01 o 
  -8   7   7       27.25       27.84      1.99 o 
  -7   7   7      442.65      418.33      6.59 o 
  -6   7   7      301.16      307.88      4.47 o 
  -5   7   7      100.32       82.74      2.31 o 
  -4   7   7     2214.39     2192.33     23.43 o 
  -3   7   7       43.19       41.26      2.04 o 
  -2   7   7     1234.05     1224.39     12.41 o 
  -1   7   7      101.29      103.09      3.43 o 
   0   7   7      159.12      159.29      3.44 o 
   1   7   7       52.03       60.07      2.22 o 
   2   7   7       89.25       87.37      2.81 o 
   3   7   7     1425.84     1309.33     15.43 o 
   4   7   7       13.47        9.74      2.13 o 
   5   7   7       67.20       64.04      4.48 o 
   6   7   7      561.27      551.54     12.97 o 
   7   7   7       10.17       19.46      4.68 o 
 -13   8   7       28.99       30.21      5.10 o 
 -12   8   7      193.96      198.96      7.99 o 
 -11   8   7       79.84       67.69      4.19 o 
 -10   8   7       32.88       39.20      3.16 o 
  -9   8   7      108.52      103.86      4.39 o 
  -8   8   7        8.14        4.47      1.98 o 
  -7   8   7        4.38        3.78      1.40 o 
  -6   8   7       15.10       14.36      1.56 o 
  -5   8   7     1821.50     1758.14     20.93 o 
  -4   8   7       12.62        7.20      1.32 o 
  -3   8   7      194.11      185.59      4.08 o 
  -2   8   7      237.99      229.52      4.49 o 
  -1   8   7        6.90        6.04      1.20 o 
   0   8   7      182.49      169.39      3.82 o 
   1   8   7       56.44       69.39      2.87 o 
   2   8   7       29.62       31.10      2.21 o 
   3   8   7       16.14        8.58      1.66 o 
   4   8   7       22.38       25.07      3.30 o 
   5   8   7        4.90        1.24      2.87 o 
   6   8   7       88.59       87.63      6.13 o 
   7   8   7      159.00      168.78      9.19 o 
 -13   9   7       25.16       24.55      3.97 o 
 -12   9   7       47.08       34.52      6.32 o 
 -11   9   7       12.12       10.39      2.56 o 
 -10   9   7      109.80      110.51      4.87 o 
  -9   9   7        9.51        6.89      1.96 o 
  -8   9   7        0.67        0.59      1.30 o 
  -7   9   7        0.03       -0.32      1.23 o 
  -6   9   7      117.02      123.66      3.98 o 
  -5   9   7      776.18      738.57     13.61 o 
  -4   9   7      219.22      220.51      6.07 o 
  -3   9   7      292.88      287.69      5.69 o 
  -2   9   7       27.56       22.72      1.74 o 
  -1   9   7       34.63       30.71      1.94 o 
   0   9   7       55.05       43.94      2.38 o 
   1   9   7      248.37      224.92      4.92 o 
   2   9   7        1.47        2.77      1.35 o 
   3   9   7       51.36       44.87      2.63 o 
   4   9   7        1.09        2.74      1.92 o 
   5   9   7       25.94       31.38      3.29 o 
   6   9   7        5.29        7.42      3.72 o 
   7   9   7       63.46       64.59     11.02 o 
 -12  10   7       84.31       91.78      6.09 o 
 -11  10   7      201.44      218.03      7.22 o 
 -10  10   7       69.28       68.03      4.17 o 
  -9  10   7        4.48        6.51      2.01 o 
  -8  10   7        0.02       -1.09      1.45 o 
  -7  10   7      590.71      570.27     11.01 o 
  -6  10   7      102.36       99.68      4.29 o 
  -5  10   7       15.71       11.59      2.36 o 
  -4  10   7     1001.83      966.25     15.57 o 
  -3  10   7        0.15        1.14      1.47 o 
  -2  10   7      492.48      487.07      9.89 o 
  -1  10   7       26.60       21.93      2.01 o 
   0  10   7      108.37       90.10      3.69 o 
   1  10   7        1.53        2.28      1.42 o 
   2  10   7        1.29        6.69      1.70 o 
   3  10   7        1.27        2.93      1.57 o 
   4  10   7       98.35       99.75      6.17 o 
   5  10   7      105.09      110.04      5.26 o 
   6  10   7       74.29       53.51      4.99 o 
 -12  11   7       54.63       54.04      5.20 o 
 -11  11   7       15.28       19.45      3.18 o 
 -10  11   7       17.57       14.56      3.28 o 
  -9  11   7       70.47       72.75      6.90 o 
  -8  11   7       54.08       59.48      4.61 o 
  -7  11   7       12.23       12.15      2.01 o 
  -6  11   7      240.94      236.56      6.77 o 
  -5  11   7      805.65      787.48     17.39 o 
  -4  11   7      422.14      433.68      9.49 o 
  -3  11   7       87.77       85.67      4.24 o 
  -2  11   7      157.21      163.09      7.34 o 
  -1  11   7       53.16       46.12      2.93 o 
   0  11   7      225.24      235.90      6.65 o 
   1  11   7       60.48       56.46      2.98 o 
   2  11   7      359.21      333.62      6.81 o 
   3  11   7       75.83       75.98      3.87 o 
   4  11   7      120.71      132.82      5.66 o 
   5  11   7        0.23        1.04      2.47 o 
 -11  12   7       24.09       33.88      3.81 o 
 -10  12   7      160.63      170.79      9.28 o 
  -9  12   7        8.79        7.82      3.22 o 
  -8  12   7        0.64        3.48      2.24 o 
  -7  12   7        0.65        1.42      1.81 o 
  -6  12   7        0.05       -1.23      1.38 o 
  -5  12   7       34.02       27.77      2.65 o 
  -4  12   7      423.50      421.35     10.82 o 
  -3  12   7        2.26       -0.22      1.46 o 
  -2  12   7       97.32      102.36      4.44 o 
  -1  12   7       14.12        8.62      1.92 o 
   0  12   7       71.49       81.22      3.55 o 
   1  12   7      108.70      106.52      4.16 o 
   2  12   7      189.15      187.61      5.19 o 
   3  12   7        0.66       -0.51      2.27 o 
   4  12   7       23.44       23.70      3.85 o 
 -10  13   7       74.99       92.03      7.60 o 
  -9  13   7       83.70       98.94      7.72 o 
  -8  13   7        7.23        9.29      3.54 o 
  -7  13   7       57.38       49.27      3.93 o 
  -6  13   7        2.58       -0.51      1.51 o 
  -5  13   7        1.62        3.71      1.67 o 
  -4  13   7       48.30       43.94      4.08 o 
  -3  13   7        4.09        4.45      1.85 o 
  -2  13   7       14.46       10.65      2.11 o 
  -1  13   7       20.25       20.23      2.53 o 
   0  13   7       22.28       20.57      2.68 o 
   1  13   7       90.03      102.85      4.49 o 
   2  13   7       30.26       39.11      3.21 o 
   3  13   7        2.15       -0.67      2.29 o 
  -8  14   7        9.72       11.12      3.96 o 
  -7  14   7       13.15       12.65      3.21 o 
  -6  14   7      118.03      118.68      5.50 o 
  -5  14   7       10.44       15.18      2.75 o 
  -4  14   7      357.15      356.26      9.27 o 
  -3  14   7      171.00      170.99      6.42 o 
  -2  14   7       49.22       48.75      4.66 o 
  -1  14   7       26.22       27.84      4.03 o 
   0  14   7       35.13       39.56      4.52 o 
   1  14   7      119.13      133.23      5.78 o 
   2  14   7        5.45        6.13      2.49 o 
  -7  15   7        4.19        2.50      2.93 o 
  -6  15   7      307.36      305.45     10.44 o 
  -5  15   7       52.21       48.82      7.58 o 
  -4  15   7      109.00      106.56      6.53 o 
  -3  15   7        0.08        1.52      2.42 o 
  -2  15   7        7.79        6.85      3.00 o 
  -1  15   7       66.05       59.77      5.29 o 
   0  15   7       56.25       56.54      5.23 o 
 -15   0   8      254.60      274.05     11.73 o 
 -14   0   8        3.84       10.07      5.65 o 
 -13   0   8      508.85      451.80     14.25 o 
 -12   0   8      461.56      463.30     13.95 o 
 -11   0   8      480.42      448.42     13.21 o 
 -10   0   8        5.16        2.19      1.25 o 
  -9   0   8        3.80        5.42      1.40 o 
  -8   0   8      193.60      223.18      4.40 o 
  -7   0   8       15.86       14.04      1.76 o 
  -6   0   8      346.34      326.54      5.42 o 
  -5   0   8     3496.43     3281.41     31.84 o 
  -4   0   8      145.03      167.49      3.61 o 
  -3   0   8      421.04      394.28      5.90 o 
  -2   0   8     1066.63     1012.34     11.68 o 
  -1   0   8     2450.71     2395.68     29.18 o 
   0   0   8      649.07      596.97      9.95 o 
   1   0   8      179.93      178.31      4.93 o 
   2   0   8      901.57      915.12     13.83 o 
   3   0   8      648.37      639.13     10.86 o 
   4   0   8       37.54       34.74      2.72 o 
   5   0   8       27.34       27.65      3.58 o 
   6   0   8      102.66      113.17      9.55 o 
   7   0   8      496.27      547.33     23.22 o 
   8   0   8       12.44       11.81      5.63 o 
 -15   1   8       30.76       21.84      5.06 o 
 -14   1   8       83.09       83.06      5.55 o 
 -13   1   8       17.70       22.50      3.42 o 
 -12   1   8       52.35       53.81      4.22 o 
 -11   1   8      200.11      195.30      5.66 o 
 -10   1   8       10.82       21.63      1.83 o 
  -9   1   8        6.28        2.99      0.80 o 
  -8   1   8       51.33       36.45      1.59 o 
  -7   1   8      633.73      636.16      6.31 o 
  -6   1   8       46.09       53.94      1.63 o 
  -5   1   8      219.05      228.61      3.22 o 
  -4   1   8       91.74       69.53      1.72 o 
  -3   1   8        2.39        0.55      0.53 o 
  -2   1   8        8.58        6.01      0.80 o 
  -1   1   8      134.13      130.74      3.27 o 
   0   1   8      304.47      296.34      5.45 o 
   1   1   8     1229.50     1240.67     12.17 o 
   2   1   8        2.39        3.21      1.01 o 
   3   1   8      164.83      163.19      3.47 o 
   4   1   8      193.19      203.86      3.96 o 
   5   1   8      241.04      242.36      7.35 o 
   6   1   8       30.30       36.22      4.60 o 
   7   1   8       13.57       10.94      3.55 o 
   8   1   8        8.47        4.34      2.97 o 
 -15   2   8      106.02      112.74      6.63 o 
 -14   2   8       33.95       33.76      4.12 o 
 -13   2   8        3.38        2.83      2.26 o 
 -12   2   8        3.83        0.19      1.96 o 
 -11   2   8       79.00       76.48      4.65 o 
 -10   2   8       95.76       71.08      3.87 o 
  -9   2   8        8.13        5.21      0.91 o 
  -8   2   8      401.92      391.19      5.11 o 
  -7   2   8       95.73       76.44      2.06 o 
  -6   2   8      256.29      258.55      3.53 o 
  -5   2   8      621.83      579.30      5.84 o 
  -4   2   8       48.78       49.97      1.53 o 
  -3   2   8       40.89       40.59      1.53 o 
  -2   2   8      116.67      102.95      2.13 o 
  -1   2   8       38.95       43.55      1.90 o 
   0   2   8       36.44       42.75      1.53 o 
   1   2   8       17.86       18.83      1.30 o 
   2   2   8      171.38      156.97      3.33 o 
   3   2   8        4.59        6.56      1.15 o 
   4   2   8       42.34       47.24      2.27 o 
   5   2   8       61.37       65.77      3.64 o 
   6   2   8       63.84       67.50      4.44 o 
   7   2   8       36.28       40.54      6.06 o 
   8   2   8        5.12        8.95      3.43 o 
 -15   3   8       73.14       69.05      7.33 o 
 -14   3   8        3.28        1.50      2.46 o 
 -13   3   8       14.39       15.18      3.03 o 
 -12   3   8       40.65       44.97      4.04 o 
 -11   3   8      215.43      208.35      7.15 o 
 -10   3   8       13.18        6.86      1.48 o 
  -9   3   8      258.10      225.33      4.17 o 
  -8   3   8      212.83      222.59      3.51 o 
  -7   3   8      302.78      305.20      4.21 o 
  -6   3   8      533.33      571.76      6.24 o 
  -5   3   8        2.35        2.88      0.73 o 
  -4   3   8      751.41      728.41      6.87 o 
  -3   3   8      787.10      790.71      8.21 o 
  -2   3   8      771.68      726.46      7.37 o 
  -1   3   8      168.81      168.30      2.80 o 
   0   3   8     1203.80     1155.14      9.85 o 
   1   3   8      196.47      193.20      3.12 o 
   2   3   8       16.36       11.49      1.14 o 
   3   3   8       20.75       19.21      1.55 o 
   4   3   8        2.71        3.87      1.38 o 
   5   3   8       11.54        8.55      3.18 o 
   6   3   8      120.78      124.17      6.01 o 
   7   3   8        9.45        5.68      4.44 o 
   8   3   8       46.57       51.45     11.25 o 
 -15   4   8       13.31       17.51      4.05 o 
 -14   4   8       52.17       46.57      4.67 o 
 -13   4   8      524.03      532.58     17.08 o 
 -12   4   8      419.41      409.51     10.77 o 
 -11   4   8        3.83        3.05      2.18 o 
 -10   4   8        2.55        2.07      1.13 o 
  -9   4   8     1732.59     1637.24     15.23 o 
  -8   4   8       22.23       17.13      1.21 o 
  -7   4   8       96.02       96.49      2.34 o 
  -6   4   8     3585.97     3480.82     26.52 o 
  -5   4   8      751.97      741.72      7.55 o 
  -4   4   8      767.77      746.12      7.91 o 
  -3   4   8      468.15      457.09      5.39 o 
  -2   4   8     4024.39     3942.49     27.77 o 
  -1   4   8      597.90      575.56      5.93 o 
   0   4   8       19.48       21.48      1.32 o 
   1   4   8      218.27      229.32      3.64 o 
   2   4   8      327.01      303.95      4.35 o 
   3   4   8      891.98      878.61      9.17 o 
   4   4   8      403.81      405.76      7.72 o 
   5   4   8       12.33        9.69      2.52 o 
   6   4   8      306.99      300.30     12.24 o 
   7   4   8       30.86       29.54      3.64 o 
 -14   5   8       18.59       20.66      3.63 o 
 -13   5   8       45.84       58.35      4.77 o 
 -12   5   8       14.39       10.42      2.73 o 
 -11   5   8       12.37       10.86      2.52 o 
 -10   5   8       20.35       26.88      2.34 o 
  -9   5   8       93.29       85.45      3.01 o 
  -8   5   8      347.50      342.71      5.39 o 
  -7   5   8      125.23      111.73      2.79 o 
  -6   5   8      986.75      950.26      9.66 o 
  -5   5   8        7.00        7.70      1.06 o 
  -4   5   8       12.93       12.52      1.20 o 
  -3   5   8      598.82      525.37      6.00 o 
  -2   5   8      632.77      634.52      6.82 o 
  -1   5   8      326.99      339.19      4.88 o 
   0   5   8       44.48       41.87      1.85 o 
   1   5   8      120.92      119.75      2.87 o 
   2   5   8       66.53       59.72      2.19 o 
   3   5   8        0.04        0.79      1.06 o 
   4   5   8      112.63      115.76      4.74 o 
   5   5   8      632.15      587.79     16.28 o 
   6   5   8        8.98       10.82      4.79 o 
   7   5   8       23.88       29.40      6.74 o 
 -14   6   8       65.82       84.46      7.22 o 
 -13   6   8        5.36       11.47      4.83 o 
 -12   6   8       33.34       26.02      4.42 o 
 -11   6   8       84.35       72.40      8.36 o 
 -10   6   8      244.07      214.66      8.40 o 
  -9   6   8       66.03       64.00      4.04 o 
  -8   6   8      160.88      144.38      3.42 o 
  -7   6   8      992.84      987.09     10.50 o 
  -6   6   8        0.01        1.19      0.86 o 
  -5   6   8      735.07      709.45      9.55 o 
  -4   6   8      416.87      403.36      5.75 o 
  -3   6   8      982.23      957.32      9.72 o 
  -2   6   8      164.10      158.58      3.27 o 
  -1   6   8       42.99       35.62      1.76 o 
   0   6   8      257.89      255.00      4.24 o 
   1   6   8      583.41      540.84      7.54 o 
   2   6   8       18.17       18.47      1.51 o 
   3   6   8      188.49      191.93      4.69 o 
   4   6   8        5.01        4.12      3.30 o 
   5   6   8        0.44        2.90      2.22 o 
   6   6   8       30.21       20.21      5.86 o 
   7   6   8        0.60        0.55      3.76 o 
 -14   7   8        4.14        3.91      3.23 o 
 -13   7   8        3.62        7.06      3.37 o 
 -12   7   8       13.21       19.28      4.09 o 
 -11   7   8       26.38       26.50      4.19 o 
 -10   7   8       37.65       48.33      4.46 o 
  -9   7   8        2.16        2.37      1.86 o 
  -8   7   8        1.27        1.92      1.27 o 
  -7   7   8       12.10       12.24      1.46 o 
  -6   7   8       33.95       33.40      2.01 o 
  -5   7   8      785.70      736.87      9.16 o 
  -4   7   8      267.78      278.34      4.95 o 
  -3   7   8      252.00      230.94      4.61 o 
  -2   7   8        2.54        4.66      1.27 o 
  -1   7   8       49.86       50.06      2.06 o 
   0   7   8       41.47       43.13      1.98 o 
   1   7   8        1.31        2.16      1.01 o 
   2   7   8      174.60      166.54      3.98 o 
   3   7   8      128.07      106.42      3.64 o 
   4   7   8       73.87       78.27      4.96 o 
   5   7   8        0.01        2.58      2.29 o 
   6   7   8        0.35        4.08      3.88 o 
 -13   8   8       18.67       17.87      4.45 o 
 -12   8   8      552.70      599.28     18.00 o 
 -11   8   8       31.67       26.03      4.23 o 
 -10   8   8      377.47      417.48     10.87 o 
  -9   8   8      330.08      324.85      9.26 o 
  -8   8   8       86.59       86.45      3.54 o 
  -7   8   8      295.76      294.38      5.70 o 
  -6   8   8      987.28      941.92     11.07 o 
  -5   8   8     1647.60     1593.75     16.47 o 
  -4   8   8       48.64       52.46      2.58 o 
  -3   8   8      431.96      438.52      7.27 o 
  -2   8   8      402.40      381.40      6.19 o 
  -1   8   8      644.57      645.93      8.68 o 
   0   8   8      306.54      312.56      5.24 o 
   1   8   8      178.22      174.90      4.08 o 
   2   8   8      519.09      489.77      8.17 o 
   3   8   8       28.72       44.84      2.98 o 
   4   8   8        3.48        5.69      2.59 o 
   5   8   8       17.65       25.71      3.68 o 
   6   8   8      201.27      206.30     19.40 o 
 -13   9   8       18.17        9.89      4.46 o 
 -12   9   8      171.42      197.04     19.83 o 
 -11   9   8       43.91       44.09      5.22 o 
 -10   9   8      253.24      248.46      7.24 o 
  -9   9   8        2.74        5.80      1.83 o 
  -8   9   8       71.28       62.72      4.39 o 
  -7   9   8      248.65      241.05      6.67 o 
  -6   9   8       21.39       14.99      1.87 o 
  -5   9   8      398.19      410.15      8.93 o 
  -4   9   8      750.46      710.50     11.08 o 
  -3   9   8      590.02      585.37      9.70 o 
  -2   9   8      260.51      260.08      5.43 o 
  -1   9   8       29.55       31.37      2.20 o 
   0   9   8      207.29      219.15      5.03 o 
   1   9   8       42.02       44.04      2.37 o 
   2   9   8        6.87        8.62      1.96 o 
   3   9   8      207.11      217.05      7.09 o 
   4   9   8      119.47      115.66      7.20 o 
   5   9   8      124.80      142.76      5.95 o 
   6   9   8       90.39       80.29      7.01 o 
 -12  10   8       13.48       13.46      2.88 o 
 -11  10   8       80.21       92.79      7.36 o 
 -10  10   8        0.54        1.27      1.85 o 
  -9  10   8       66.63       62.04      4.63 o 
  -8  10   8       57.58       64.20      4.58 o 
  -7  10   8        0.25       -0.01      1.46 o 
  -6  10   8       10.17        5.49      1.57 o 
  -5  10   8       73.04       78.43      4.08 o 
  -4  10   8      134.81      148.57      5.37 o 
  -3  10   8       65.44       68.65      5.03 o 
  -2  10   8       26.89       27.36      2.38 o 
  -1  10   8       52.67       55.49      2.82 o 
   0  10   8       10.11       11.36      1.69 o 
   1  10   8        7.21       10.32      1.85 o 
   2  10   8      118.49      132.84      5.15 o 
   3  10   8      264.71      271.02      8.93 o 
   4  10   8       61.99       60.34      5.01 o 
   5  10   8        0.00        1.88      2.73 o 
 -11  11   8      106.69      113.99      6.56 o 
 -10  11   8       20.74       16.76      3.21 o 
  -9  11   8       63.25       70.72      5.12 o 
  -8  11   8        0.05       -0.13      1.92 o 
  -7  11   8        2.77        2.65      1.82 o 
  -6  11   8        1.87        2.84      1.46 o 
  -5  11   8       63.24       66.17      3.94 o 
  -4  11   8       35.88       35.53      3.19 o 
  -3  11   8      121.33      123.17      5.04 o 
  -2  11   8        1.10        1.01      2.12 o 
  -1  11   8        3.79        4.22      1.58 o 
   0  11   8       38.22       39.51      2.93 o 
   1  11   8        4.51        2.93      1.74 o 
   2  11   8      106.06      113.75      3.91 o 
   3  11   8        1.49        3.12      2.56 o 
   4  11   8       33.78       40.93      4.56 o 
 -10  12   8       79.37       82.47      7.17 o 
  -9  12   8      184.92      195.94     12.79 o 
  -8  12   8      306.14      305.89      8.46 o 
  -7  12   8       21.31       23.48      2.57 o 
  -6  12   8        8.85       10.63      2.06 o 
  -5  12   8      125.67      137.25      5.44 o 
  -4  12   8      106.68      108.83      4.93 o 
  -3  12   8       44.22       42.28      3.52 o 
  -2  12   8      267.38      260.79      7.51 o 
  -1  12   8      134.86      136.04      4.84 o 
   0  12   8      188.26      184.46      5.21 o 
   1  12   8       20.82       23.55      2.72 o 
   2  12   8       93.28      105.63      4.26 o 
   3  12   8      118.40      114.69      6.59 o 
  -9  13   8        9.49        6.88      3.69 o 
  -8  13   8       34.36       28.53      6.95 o 
  -7  13   8       28.97       31.80      4.08 o 
  -6  13   8       12.21        9.14      2.60 o 
  -5  13   8        7.06        4.73      2.56 o 
  -4  13   8      485.57      495.90     10.79 o 
  -3  13   8      140.01      146.47      5.26 o 
  -2  13   8      386.64      402.11      8.87 o 
  -1  13   8       53.93       65.00      4.36 o 
   0  13   8       12.50       12.13      2.67 o 
   1  13   8      120.65      111.81      5.45 o 
   2  13   8       33.84       36.37      4.39 o 
  -8  14   8      303.71      317.52     13.29 o 
  -7  14   8      146.17      152.55      7.38 o 
  -6  14   8       31.51       35.18      3.60 o 
  -5  14   8       47.80       52.27      5.00 o 
  -4  14   8       36.38       36.48      6.57 o 
  -3  14   8       23.59       19.02      3.75 o 
  -2  14   8      314.10      314.61     10.46 o 
  -1  14   8       42.73       41.67      4.69 o 
   0  14   8        3.73        2.02      2.63 o 
   1  14   8      164.21      168.86      6.58 o 
  -5  15   8        6.86        1.79      2.47 o 
  -4  15   8       16.58       18.53      3.71 o 
  -3  15   8       46.59       38.30      4.68 o 
  -2  15   8       69.04       70.59      6.39 o 
 -15   1   9      173.82      165.21      7.00 o 
 -14   1   9       32.32       32.82      3.52 o 
 -13   1   9      162.30      162.97      6.34 o 
 -12   1   9       50.03       59.79      3.86 o 
 -11   1   9       63.27       59.59      3.11 o 
 -10   1   9       43.11       36.89      2.08 o 
  -9   1   9      228.76      240.12      3.94 o 
  -8   1   9      408.68      327.59      4.42 o 
  -7   1   9      131.30       97.64      3.18 o 
  -6   1   9      456.01      447.43      5.11 o 
  -5   1   9      246.20      264.81      3.66 o 
  -4   1   9      116.40      123.23      2.62 o 
  -3   1   9      196.65      182.45      2.87 o 
  -2   1   9       32.54       30.30      1.52 o 
  -1   1   9      821.18      809.38      8.60 o 
   0   1   9      293.22      291.64      4.96 o 
   1   1   9       45.00       40.69      1.98 o 
   2   1   9      356.86      346.78      5.41 o 
   3   1   9       46.57       47.94      2.24 o 
   4   1   9       99.37      101.13      3.25 o 
   5   1   9       18.57       17.41      2.79 o 
   6   1   9       46.12       46.29      6.48 o 
   7   1   9        0.60        2.21      2.85 o 
 -15   2   9      176.61      170.35      7.76 o 
 -14   2   9       43.68       38.33      4.42 o 
 -13   2   9       94.64      105.96      8.48 o 
 -12   2   9      173.27      179.31      7.01 o 
 -11   2   9      814.55      807.28     23.91 o 
 -10   2   9      437.70      460.19      7.11 o 
  -9   2   9      404.48      358.03      5.66 o 
  -8   2   9      339.12      314.18      4.35 o 
  -7   2   9      845.83      832.22      8.20 o 
  -6   2   9        9.40        6.87      0.90 o 
  -5   2   9       33.97       38.58      1.50 o 
  -4   2   9     1048.53      973.82      9.34 o 
  -3   2   9     1464.55     1394.23     12.13 o 
  -2   2   9      378.81      374.16      4.55 o 
  -1   2   9      828.50      796.06      8.08 o 
   0   2   9     2029.74     1983.96     18.08 o 
   1   2   9      952.41      935.22     10.19 o 
   2   2   9      163.23      158.93      3.57 o 
   3   2   9        2.06        4.10      1.18 o 
   4   2   9      816.83      806.53     12.62 o 
   5   2   9      203.73      207.70      7.19 o 
   6   2   9      107.24       98.92      7.00 o 
   7   2   9       31.91       32.95      4.87 o 
 -15   3   9      208.40      243.72      9.12 o 
 -14   3   9      136.69      155.08     13.92 o 
 -13   3   9      302.68      306.83     12.66 o 
 -12   3   9       77.18       76.64      7.35 o 
 -11   3   9        5.62        3.72      1.66 o 
 -10   3   9       71.19       74.78      3.20 o 
  -9   3   9      119.94      150.77      2.98 o 
  -8   3   9       27.71       36.76      1.71 o 
  -7   3   9      430.44      392.07      4.96 o 
  -6   3   9     1385.22     1318.54     11.58 o 
  -5   3   9      228.02      219.10      3.62 o 
  -4   3   9       44.88       37.56      1.64 o 
  -3   3   9       11.26       11.91      1.13 o 
  -2   3   9        2.39        1.45      0.74 o 
  -1   3   9      883.03      843.03      8.26 o 
   0   3   9       21.52       20.22      1.45 o 
   1   3   9      393.29      390.00      5.42 o 
   2   3   9      407.36      406.09      5.98 o 
   3   3   9      168.12      164.77      3.70 o 
   4   3   9        4.81        4.20      2.48 o 
   5   3   9       11.38        8.13      2.46 o 
   6   3   9      454.18      468.98     11.70 o 
   7   3   9      104.76      103.26      7.50 o 
 -14   4   9       33.69       34.88      4.27 o 
 -13   4   9       93.71      104.84      8.75 o 
 -12   4   9        5.41        7.17      2.57 o 
 -11   4   9       56.94       53.00      4.91 o 
 -10   4   9       14.86       16.57      1.90 o 
  -9   4   9       98.68       84.67      2.43 o 
  -8   4   9      104.92       80.12      2.38 o 
  -7   4   9        2.04       -0.54      0.79 o 
  -6   4   9       11.03       11.58      1.23 o 
  -5   4   9        7.37       10.73      1.16 o 
  -4   4   9      564.59      541.08      6.87 o 
  -3   4   9        9.45        8.49      1.03 o 
  -2   4   9      583.32      542.89      6.53 o 
  -1   4   9        0.57       -0.20      0.74 o 
   0   4   9       12.22        9.14      1.17 o 
   1   4   9        7.41        5.30      1.02 o 
   2   4   9      145.14      134.20      3.13 o 
   3   4   9      112.99      110.40      5.55 o 
   4   4   9       12.86       12.35      2.08 o 
   5   4   9       89.97      108.53      6.67 o 
   6   4   9       25.83       28.40      4.28 o 
 -14   5   9       53.53       48.02      6.52 o 
 -13   5   9        0.96        1.02      2.57 o 
 -12   5   9       70.64       70.12      6.21 o 
 -11   5   9        0.32       -1.33      1.80 o 
 -10   5   9        9.25        8.03      1.64 o 
  -9   5   9        3.30        2.01      1.04 o 
  -8   5   9      176.61      152.24      3.40 o 
  -7   5   9        0.00        0.51      0.83 o 
  -6   5   9       54.32       58.29      2.12 o 
  -5   5   9      600.53      586.42      7.01 o 
  -4   5   9        6.57        7.37      1.13 o 
  -3   5   9      101.51       94.69      2.58 o 
  -2   5   9      166.71      165.97      3.35 o 
  -1   5   9      393.75      373.71      5.27 o 
   0   5   9       44.59       43.81      1.94 o 
   1   5   9      281.07      271.83      5.08 o 
   2   5   9       69.40       71.17      2.83 o 
   3   5   9        6.49        4.15      1.56 o 
   4   5   9       57.86       53.87      4.48 o 
   5   5   9        2.05        1.59      2.33 o 
   6   5   9       15.92       22.74      4.19 o 
 -14   6   9      143.58      150.28      9.27 o 
 -13   6   9        4.21       -0.23      2.63 o 
 -12   6   9       72.24       84.83      6.93 o 
 -11   6   9      406.34      413.92     13.50 o 
 -10   6   9      171.56      174.08      5.64 o 
  -9   6   9        3.15        2.11      1.24 o 
  -8   6   9      100.54       96.79      2.99 o 
  -7   6   9      254.33      257.01      4.58 o 
  -6   6   9       14.69       13.48      1.30 o 
  -5   6   9      109.01      111.84      2.97 o 
  -4   6   9     1426.94     1342.10     13.48 o 
  -3   6   9       35.06       34.52      2.84 o 
  -2   6   9        0.41       -0.02      0.83 o 
  -1   6   9      306.31      296.95      5.02 o 
   0   6   9      424.85      424.35      6.40 o 
   1   6   9      282.67      278.66      7.32 o 
   2   6   9        3.81        2.73      1.22 o 
   3   6   9       20.63       18.32      2.37 o 
   4   6   9      131.57      142.30     16.19 o 
   5   6   9        0.05        0.54      2.83 o 
   6   6   9        4.66        5.23      4.72 o 
 -13   7   9       28.50       36.87      5.55 o 
 -12   7   9       67.95       54.72      5.94 o 
 -11   7   9      177.03      206.29      9.46 o 
 -10   7   9       14.02       13.20      2.61 o 
  -9   7   9      175.02      183.14      6.44 o 
  -8   7   9      234.15      235.90      4.74 o 
  -7   7   9       39.01       37.65      2.14 o 
  -6   7   9       47.04       44.61      2.12 o 
  -5   7   9      116.86      117.03      3.31 o 
  -4   7   9      166.15      153.80      3.78 o 
  -3   7   9       12.67        8.61      1.26 o 
  -2   7   9      967.96      900.11     10.71 o 
  -1   7   9       90.81       89.34      2.85 o 
   0   7   9       21.14       19.24      1.69 o 
   1   7   9       44.08       42.01      2.21 o 
   2   7   9        8.46       10.14      1.80 o 
   3   7   9      105.23       95.68      4.06 o 
   4   7   9        9.00        9.04      3.35 o 
   5   7   9       37.97       43.04      5.31 o 
 -13   8   9        5.71        7.57      3.59 o 
 -12   8   9      122.52      150.63      7.05 o 
 -11   8   9        6.43        2.66      2.73 o 
 -10   8   9       71.72       78.50      4.93 o 
  -9   8   9       55.38       58.34      4.38 o 
  -8   8   9       15.97       16.34      2.88 o 
  -7   8   9       21.01       20.21      1.79 o 
  -6   8   9        9.13       12.19      1.53 o 
  -5   8   9      334.02      324.06      5.75 o 
  -4   8   9        0.78        0.95      1.05 o 
  -3   8   9      318.75      320.76      6.26 o 
  -2   8   9        4.19        2.28      1.09 o 
  -1   8   9       12.07       11.32      1.52 o 
   0   8   9       19.34       16.27      1.64 o 
   1   8   9       32.80       34.89      2.71 o 
   2   8   9        0.35        0.39      1.40 o 
   3   8   9       75.05       77.14      5.79 o 
   4   8   9      256.74      269.79     19.71 o 
   5   8   9      135.95      154.35     12.44 o 
 -12   9   9        4.89        7.50      3.02 o 
 -11   9   9        4.31        3.25      2.98 o 
 -10   9   9       15.17       17.49      3.14 o 
  -9   9   9       79.26       78.47      7.47 o 
  -8   9   9       18.97       22.71      3.47 o 
  -7   9   9       18.23       17.20      2.11 o 
  -6   9   9       92.57       99.95      3.63 o 
  -5   9   9       85.83       72.93      3.72 o 
  -4   9   9      753.51      705.52     10.41 o 
  -3   9   9       19.72       21.03      2.47 o 
  -2   9   9       21.70       20.65      2.06 o 
  -1   9   9        6.28        5.07      1.40 o 
   0   9   9       47.76       51.01      2.61 o 
   1   9   9        9.64        8.84      1.62 o 
   2   9   9       18.74       15.48      2.18 o 
   3   9   9       28.54       18.50      3.38 o 
   4   9   9       11.85       23.32      8.34 o 
 -12  10   9       21.62       11.98      3.21 o 
 -11  10   9      282.34      278.76     11.83 o 
 -10  10   9      433.13      454.71     12.26 o 
  -9  10   9        0.84       -0.27      2.00 o 
  -8  10   9      294.96      310.88      9.67 o 
  -7  10   9      299.91      312.75      8.12 o 
  -6  10   9      448.18      441.26      8.52 o 
  -5  10   9       67.26       62.79      3.35 o 
  -4  10   9     1142.63     1132.12     15.90 o 
  -3  10   9      550.09      558.91      9.88 o 
  -2  10   9      268.06      253.29      5.72 o 
  -1  10   9      163.46      182.74      4.83 o 
   0  10   9      138.34      135.51      3.91 o 
   1  10   9      691.73      710.54     10.96 o 
   2  10   9       50.14       45.54      3.31 o 
   3  10   9      219.98      230.53     10.37 o 
   4  10   9      297.47      318.87     10.43 o 
 -11  11   9       10.81       27.60      5.02 o 
 -10  11   9      251.47      255.82     11.42 o 
  -9  11   9      233.59      244.14     11.03 o 
  -8  11   9      147.97      153.26      7.40 o 
  -7  11   9        1.85        4.42      2.64 o 
  -6  11   9      272.90      263.90      6.56 o 
  -5  11   9        0.15       -2.78      1.48 o 
  -4  11   9       10.22       12.75      2.37 o 
  -3  11   9      897.90      881.75     15.53 o 
  -2  11   9      147.57      151.13      5.79 o 
  -1  11   9      336.54      335.86      7.71 o 
   0  11   9        3.47        3.23      1.70 o 
   1  11   9       86.60       87.23      5.86 o 
   2  11   9        2.22        0.04      2.04 o 
   3  11   9       36.39       38.54      4.50 o 
 -10  12   9       16.90        9.12      3.63 o 
  -9  12   9        9.39        5.36      3.47 o 
  -8  12   9        5.38        5.68      2.62 o 
  -7  12   9      198.73      194.36      7.72 o 
  -6  12   9       53.36       56.27      4.43 o 
  -5  12   9      165.67      182.07      6.40 o 
  -4  12   9        1.05        4.02      1.98 o 
  -3  12   9        0.03       -0.73      1.75 o 
  -2  12   9      205.57      208.48      6.95 o 
  -1  12   9      240.41      246.53      8.81 o 
   0  12   9       73.58       80.73      5.40 o 
   1  12   9       30.33       38.44      3.74 o 
   2  12   9       82.26       93.87     10.73 o 
  -8  13   9       40.43       45.85      7.25 o 
  -7  13   9        7.31        6.50      2.86 o 
  -6  13   9        6.42        6.59      2.35 o 
  -5  13   9      118.69      115.84      6.48 o 
  -4  13   9      239.70      236.60      8.97 o 
  -3  13   9       95.49      103.73      6.36 o 
  -2  13   9       18.19       15.86      3.46 o 
  -1  13   9       96.54       87.01      5.94 o 
   0  13   9       69.66       86.65      5.42 o 
  -6  14   9      112.10      111.65      6.76 o 
  -5  14   9       11.66       12.63      3.38 o 
  -4  14   9       95.36       84.55      6.01 o 
  -3  14   9       10.81       15.36      3.51 o 
  -2  14   9      129.04      111.85      9.21 o 
 -15   0  10      231.68      239.33     11.12 o 
 -14   0  10      990.05     1025.19     25.01 o 
 -13   0  10      184.77      181.48      9.03 o 
 -12   0  10       11.54        8.46      2.98 o 
 -11   0  10        7.95       13.82      2.47 o 
 -10   0  10      746.89      783.78     19.81 o 
  -9   0  10      373.39      398.64      9.37 o 
  -8   0  10      562.08      482.89      9.15 o 
  -7   0  10      179.65      146.12      4.55 o 
  -6   0  10     3695.97     3503.31     41.60 o 
  -5   0  10      107.20       94.32      4.47 o 
  -4   0  10        2.73        1.34      1.74 o 
  -3   0  10       38.39       42.31      2.84 o 
  -2   0  10      780.09      732.34     12.18 o 
  -1   0  10     1810.36     1735.76     23.35 o 
   0   0  10      209.61      198.75      5.71 o 
   1   0  10     2065.26     2047.97     27.02 o 
   2   0  10     1387.24     1371.96     19.90 o 
   3   0  10       85.55       85.29      4.23 o 
   4   0  10      109.23       95.72      6.17 o 
   5   0  10      146.70      164.05     12.13 o 
   6   0  10      503.82      531.83     23.54 o 
 -14   1  10      507.92      566.68     12.24 o 
 -13   1  10        0.03        1.92      2.05 o 
 -12   1  10      332.25      343.38      7.40 o 
 -11   1  10      270.64      295.54      5.86 o 
 -10   1  10      113.92      109.24      4.43 o 
  -9   1  10       99.92       85.14      2.46 o 
  -8   1  10       77.48       89.17      2.46 o 
  -7   1  10      120.95      160.42      3.21 o 
  -6   1  10      481.65      414.90      5.44 o 
  -5   1  10      131.85      133.81      3.13 o 
  -4   1  10     2623.44     2538.23     24.02 o 
  -3   1  10      171.97      157.03      3.45 o 
  -2   1  10        0.63       -0.60      0.83 o 
  -1   1  10      146.00      148.89      3.46 o 
   0   1  10        1.95        1.93      1.00 o 
   1   1  10       17.70       16.35      2.34 o 
   2   1  10       52.76       58.56      2.99 o 
   3   1  10      276.24      284.68      5.16 o 
   4   1  10       33.96       35.06      3.68 o 
   5   1  10        5.54        4.15      2.26 o 
   6   1  10      156.11      172.82      9.19 o 
 -14   2  10       39.96       60.02      4.38 o 
 -13   2  10      113.10      112.57      5.26 o 
 -12   2  10        5.25        5.17      1.69 o 
 -11   2  10       10.78        7.20      1.70 o 
 -10   2  10       50.18       54.49      2.14 o 
  -9   2  10       31.27       34.50      1.76 o 
  -8   2  10       46.09       35.55      1.75 o 
  -7   2  10      123.89      104.09      2.61 o 
  -6   2  10       28.08       18.49      1.48 o 
  -5   2  10      136.10      110.96      2.86 o 
  -4   2  10       59.04       56.08      2.78 o 
  -3   2  10      279.38      271.74      4.71 o 
  -2   2  10       69.90       68.08      2.64 o 
  -1   2  10      336.07      326.90      5.24 o 
   0   2  10       63.90       61.57      2.44 o 
   1   2  10      343.74      340.00      5.52 o 
   2   2  10       13.30       12.53      1.53 o 
   3   2  10       40.17       38.28      2.24 o 
   4   2  10       43.14       40.68      4.16 o 
   5   2  10        8.81        8.01      2.86 o 
 -14   3  10      169.13      173.42      7.60 o 
 -13   3  10      143.12      156.41      6.99 o 
 -12   3  10       90.00      103.57      4.75 o 
 -11   3  10      101.44       93.77      4.92 o 
 -10   3  10       91.74      106.86      3.06 o 
  -9   3  10      169.38      158.69      3.31 o 
  -8   3  10      224.84      225.28      3.94 o 
  -7   3  10      380.88      318.73      5.11 o 
  -6   3  10        3.73        9.18      1.51 o 
  -5   3  10       74.28       63.35      2.33 o 
  -4   3  10      122.92      118.19      3.00 o 
  -3   3  10      337.05      333.21      4.93 o 
  -2   3  10       56.04       52.52      2.07 o 
  -1   3  10      158.61      148.36      3.28 o 
   0   3  10      211.87      211.34      3.98 o 
   1   3  10       11.06        8.67      1.38 o 
   2   3  10       17.92       17.10      1.67 o 
   3   3  10        1.63        1.24      1.21 o 
   4   3  10       95.50      103.89      4.34 o 
   5   3  10       42.90       39.98      5.00 o 
 -14   4  10      225.59      237.10     10.25 o 
 -13   4  10       41.08       33.52      4.48 o 
 -12   4  10      389.71      410.82     13.23 o 
 -11   4  10        5.83        2.55      1.74 o 
 -10   4  10      109.29      109.26      3.65 o 
  -9   4  10      752.86      742.39      8.86 o 
  -8   4  10      345.29      356.31      5.56 o 
  -7   4  10       55.19       58.44      2.44 o 
  -6   4  10      288.29      273.53      4.72 o 
  -5   4  10      101.63      102.47      3.29 o 
  -4   4  10      310.80      299.74      4.98 o 
  -3   4  10        7.55        6.34      1.10 o 
  -2   4  10      656.89      596.97      7.22 o 
  -1   4  10       38.70       38.24      2.04 o 
   0   4  10       10.01        7.87      1.31 o 
   1   4  10      113.85      106.64      3.18 o 
   2   4  10      519.76      546.86      8.11 o 
   3   4  10      540.44      546.88      9.91 o 
   4   4  10        2.76        1.76      1.96 o 
   5   4  10        6.02        5.32      2.88 o 
 -14   5  10       86.39       74.50      6.97 o 
 -13   5  10       84.33      105.56      8.58 o 
 -12   5  10      119.77      138.54     11.29 o 
 -11   5  10      257.52      245.74     10.14 o 
 -10   5  10       54.75       61.72      3.40 o 
  -9   5  10        5.12        1.72      1.06 o 
  -8   5  10      192.69      177.79      3.84 o 
  -7   5  10      120.78      127.74      3.27 o 
  -6   5  10      472.37      462.42      6.55 o 
  -5   5  10       34.85       33.67      1.93 o 
  -4   5  10      169.73      151.30      3.53 o 
  -3   5  10       70.68       72.57      2.44 o 
  -2   5  10        2.06        0.29      0.86 o 
  -1   5  10      102.72      104.56      2.87 o 
   0   5  10      426.25      419.09      6.38 o 
   1   5  10      140.88      140.00      3.61 o 
   2   5  10       55.09       55.41      2.55 o 
   3   5  10       52.33       59.08      4.06 o 
   4   5  10      456.90      457.63     10.38 o 
   5   5  10       10.60        9.66      3.12 o 
 -13   6  10       13.65       18.00      4.38 o 
 -12   6  10       26.44       29.08      4.50 o 
 -11   6  10       54.75       54.11      5.48 o 
 -10   6  10        3.31        0.67      1.46 o 
  -9   6  10       35.74       42.21      2.60 o 
  -8   6  10       60.34       62.74      2.51 o 
  -7   6  10        8.33        7.73      1.28 o 
  -6   6  10        1.79        2.67      1.10 o 
  -5   6  10        0.53       -0.67      0.91 o 
  -4   6  10        0.02        0.64      0.96 o 
  -3   6  10        2.32        2.17      0.98 o 
  -2   6  10       64.39       57.96      2.30 o 
  -1   6  10       98.55      115.17      3.03 o 
   0   6  10        2.18        1.53      1.04 o 
   1   6  10        3.61        2.76      1.22 o 
   2   6  10        0.63        1.54      1.34 o 
   3   6  10       27.94       32.36      3.37 o 
   4   6  10       23.53       22.23      3.49 o 
 -13   7  10       50.90       54.89     20.63 o 
 -12   7  10        0.04        2.57      3.15 o 
 -11   7  10       20.34       23.15      4.33 o 
 -10   7  10        3.28        2.49      2.03 o 
  -9   7  10        1.21        0.80      1.31 o 
  -8   7  10       74.99       79.00      2.82 o 
  -7   7  10       18.42       17.81      1.66 o 
  -6   7  10      156.63      152.58      3.70 o 
  -5   7  10       18.35       24.15      1.85 o 
  -4   7  10      425.25      411.24      6.33 o 
  -3   7  10      172.30      177.45      4.00 o 
  -2   7  10       73.91       61.87      2.42 o 
  -1   7  10      130.00      127.71      3.28 o 
   0   7  10        1.06        1.21      1.19 o 
   1   7  10        3.44        2.77      1.31 o 
   2   7  10       24.35       29.35      2.85 o 
   3   7  10      191.70      188.15      9.41 o 
   4   7  10        2.83        0.52      3.96 o 
 -12   8  10      171.21      190.66      9.68 o 
 -11   8  10       83.73       89.10      6.94 o 
 -10   8  10      124.83      123.00      6.11 o 
  -9   8  10      786.70      849.28     15.13 o 
  -8   8  10        5.97        5.15      1.40 o 
  -7   8  10       27.72       23.89      2.87 o 
  -6   8  10      249.71      236.87      5.02 o 
  -5   8  10      285.44      301.68      5.41 o 
  -4   8  10       61.12       51.74      2.46 o 
  -3   8  10      229.90      220.83      4.57 o 
  -2   8  10      369.91      373.01      5.80 o 
  -1   8  10       73.76       67.23      2.94 o 
   0   8  10      125.62      110.09      3.49 o 
   1   8  10      238.47      239.54      5.25 o 
   2   8  10       72.00       72.67      3.55 o 
   3   8  10      258.61      287.22     16.72 o 
   4   8  10        4.41        7.53      4.60 o 
 -12   9  10        5.48        3.56      3.19 o 
 -11   9  10      439.91      492.72     16.31 o 
 -10   9  10        2.54        3.67      2.33 o 
  -9   9  10       30.86       32.10      4.33 o 
  -8   9  10       56.76       60.76      4.02 o 
  -7   9  10      521.75      534.60      8.57 o 
  -6   9  10       74.88       78.67      3.14 o 
  -5   9  10      167.17      169.37      4.36 o 
  -4   9  10        7.07        6.46      1.39 o 
  -3   9  10      141.18      134.33      3.67 o 
  -2   9  10        0.42       -0.97      1.12 o 
  -1   9  10      199.57      208.92      4.91 o 
   0   9  10      200.93      206.74      5.50 o 
   1   9  10       14.01       12.08      2.30 o 
   2   9  10       22.84       24.88      3.17 o 
   3   9  10        0.20       -0.87      3.65 o 
 -11  10  10        2.24        1.57      2.73 o 
 -10  10  10      225.59      288.57     10.58 o 
  -9  10  10      192.78      205.11     13.26 o 
  -8  10  10       28.00       31.16      6.31 o 
  -7  10  10       21.78       21.45      2.42 o 
  -6  10  10        8.87        8.00      1.87 o 
  -5  10  10       29.31       33.06      2.53 o 
  -4  10  10       32.06       27.46      2.37 o 
  -3  10  10        7.08        7.07      1.87 o 
  -2  10  10      175.05      183.00      5.09 o 
  -1  10  10       78.51       74.31      3.24 o 
   0  10  10       26.16       27.61      2.48 o 
   1  10  10      191.02      201.02      6.91 o 
   2  10  10        0.19        2.68      3.10 o 
 -10  11  10        5.49        2.69      3.01 o 
  -9  11  10        1.59       -0.53      2.48 o 
  -8  11  10        1.36        3.96      4.97 o 
  -7  11  10      121.42      126.61     11.89 o 
  -6  11  10       99.61      108.87      6.47 o 
  -5  11  10       54.06       48.81      3.32 o 
  -4  11  10        1.43        0.34      1.57 o 
  -3  11  10      335.23      351.91     10.52 o 
  -2  11  10      302.49      291.15      9.08 o 
  -1  11  10        0.00        1.87      1.82 o 
   0  11  10       46.30       53.24      4.69 o 
   1  11  10       73.98       83.20      5.60 o 
  -9  12  10      176.93      157.54      9.23 o 
  -8  12  10       66.84       65.02      6.62 o 
  -7  12  10       22.61       23.37      3.53 o 
  -6  12  10       45.83       41.95      4.19 o 
  -5  12  10      230.41      226.29      8.25 o 
  -4  12  10      303.39      299.48     12.17 o 
  -3  12  10      374.32      376.48     13.84 o 
  -2  12  10      328.54      300.69     12.24 o 
  -1  12  10      220.21      217.44      8.25 o 
   0  12  10       52.68       49.30      5.57 o 
  -7  13  10      322.32      343.02     11.22 o 
  -6  13  10       17.32       21.00      4.55 o 
  -5  13  10       10.33       13.48      2.98 o 
  -4  13  10      151.08      132.81      8.41 o 
  -3  13  10       10.99        9.28      3.59 o 
  -2  13  10       37.18       25.12      4.84 o 
 -14   1  11       20.82       28.28      3.55 o 
 -13   1  11      335.87      346.09      9.03 o 
 -12   1  11      543.21      637.85     10.92 o 
 -11   1  11       39.09       47.86      3.33 o 
 -10   1  11      263.25      279.10      4.92 o 
  -9   1  11      257.22      246.93      4.57 o 
  -8   1  11       55.86       62.91      2.39 o 
  -7   1  11       53.06       48.37      2.33 o 
  -6   1  11        8.13       19.26      2.37 o 
  -5   1  11      109.59       89.26      3.37 o 
  -4   1  11      229.19      232.80      6.96 o 
  -3   1  11      192.45      177.46      4.19 o 
  -2   1  11      607.52      602.63      7.88 o 
  -1   1  11      242.19      237.66      4.60 o 
   0   1  11       11.01       10.36      1.48 o 
   1   1  11      199.55      187.64      4.22 o 
   2   1  11       39.70       43.23      2.41 o 
   3   1  11       26.83       30.04      2.24 o 
   4   1  11       32.26       30.75      3.67 o 
 -14   2  11       64.44       64.61      4.61 o 
 -13   2  11      349.75      392.27      9.68 o 
 -12   2  11      399.12      429.08      9.50 o 
 -11   2  11      141.22      124.54      4.01 o 
 -10   2  11      118.52      114.69      3.20 o 
  -9   2  11       22.26       23.90      1.64 o 
  -8   2  11      294.60      303.75      5.13 o 
  -7   2  11      351.75      336.78      5.45 o 
  -6   2  11      535.92      505.14      9.59 o 
  -5   2  11      122.66      105.87      3.24 o 
  -4   2  11     1225.70     1175.08     13.43 o 
  -3   2  11        3.24        1.96      1.05 o 
  -2   2  11      450.16      443.84      6.53 o 
  -1   2  11        0.09       -0.02      1.03 o 
   0   2  11      412.82      385.71      6.14 o 
   1   2  11       40.85       38.58      2.26 o 
   2   2  11      200.82      200.70      4.48 o 
   3   2  11      359.20      375.10      6.75 o 
   4   2  11      359.70      351.51     10.09 o 
 -14   3  11      379.11      412.61     10.82 o 
 -13   3  11        0.55       -0.45      1.97 o 
 -12   3  11      161.23      181.74      5.99 o 
 -11   3  11        1.59        0.11      1.63 o 
 -10   3  11      262.98      275.27      5.46 o 
  -9   3  11      178.64      191.34      4.08 o 
  -8   3  11       89.15       76.17      2.72 o 
  -7   3  11       55.49       51.56      3.01 o 
  -6   3  11      290.97      280.54      4.93 o 
  -5   3  11        0.13        2.37      0.97 o 
  -4   3  11        2.22        1.47      1.09 o 
  -3   3  11       43.38       39.60      2.14 o 
  -2   3  11      285.88      271.18      5.02 o 
  -1   3  11        0.03        0.35      1.09 o 
   0   3  11      111.28      113.87      3.58 o 
   1   3  11      328.62      324.89      6.14 o 
   2   3  11        0.36        1.63      1.40 o 
   3   3  11      100.86       85.67      4.24 o 
   4   3  11        8.12        8.49      2.98 o 
 -14   4  11      205.93      227.50      8.91 o 
 -13   4  11        3.14        4.64      2.57 o 
 -12   4  11       61.11       53.20      3.68 o 
 -11   4  11        2.39        2.15      1.70 o 
 -10   4  11        2.64        0.72      1.16 o 
  -9   4  11        2.04        1.50      1.30 o 
  -8   4  11        6.46        7.81      1.28 o 
  -7   4  11       16.40       21.42      1.71 o 
  -6   4  11        0.66        1.66      0.96 o 
  -5   4  11       27.74       26.16      1.83 o 
  -4   4  11       97.25       97.73      3.00 o 
  -3   4  11        7.85        5.52      1.19 o 
  -2   4  11        0.00        1.30      1.02 o 
  -1   4  11       20.18       20.77      1.79 o 
   0   4  11        0.37        0.20      1.03 o 
   1   4  11        0.05        1.05      1.41 o 
   2   4  11      168.39      173.79      4.55 o 
   3   4  11       39.42       42.11      3.70 o 
   4   4  11        0.10       -0.51      3.69 o 
 -13   5  11       95.75      104.92     12.86 o 
 -12   5  11       95.25       92.52      6.92 o 
 -11   5  11        0.93       -1.19      1.79 o 
 -10   5  11       15.97       13.97      1.95 o 
  -9   5  11      223.04      213.81      4.45 o 
  -8   5  11        1.03        0.92      1.04 o 
  -7   5  11       19.11       17.72      1.66 o 
  -6   5  11      363.94      346.71      5.73 o 
  -5   5  11       84.96       75.75      2.75 o 
  -4   5  11       12.86       11.14      1.44 o 
  -3   5  11      159.78      153.14      3.51 o 
  -2   5  11      297.29      291.86      5.35 o 
  -1   5  11       94.29       93.62      3.19 o 
   0   5  11       46.06       49.94      2.51 o 
   1   5  11       69.49       72.11      2.96 o 
   2   5  11       10.95        6.91      2.30 o 
   3   5  11        1.81        1.93      2.60 o 
 -13   6  11        9.39       14.58      4.08 o 
 -12   6  11      304.12      314.19     12.33 o 
 -11   6  11      535.30      523.45     16.32 o 
 -10   6  11       52.66       54.27      3.89 o 
  -9   6  11        7.69       12.67      1.60 o 
  -8   6  11      707.55      729.36      9.22 o 
  -7   6  11      564.56      581.17      7.96 o 
  -6   6  11      157.50      161.05      3.87 o 
  -5   6  11        4.90        3.84      1.18 o 
  -4   6  11      338.85      321.30      7.54 o 
  -3   6  11      193.92      207.84      4.17 o 
  -2   6  11      369.30      350.75      5.59 o 
  -1   6  11       94.97       92.98      3.22 o 
   0   6  11      109.88      111.05      3.49 o 
   1   6  11      237.03      220.80      5.18 o 
   2   6  11       15.27       12.59      2.34 o 
   3   6  11       28.76       22.67      4.24 o 
 -12   7  11      229.49      252.57     11.25 o 
 -11   7  11        1.30       -0.15      2.23 o 
 -10   7  11      133.51      136.14      4.88 o 
  -9   7  11      933.63      976.30     13.49 o 
  -8   7  11        4.18        4.75      1.31 o 
  -7   7  11        0.85        1.38      1.16 o 
  -6   7  11      637.67      633.51      8.53 o 
  -5   7  11      280.92      292.96      5.42 o 
  -4   7  11      109.24       97.13      3.22 o 
  -3   7  11      205.41      208.75      4.52 o 
  -2   7  11       43.83       37.29      2.15 o 
  -1   7  11       15.81       14.14      1.64 o 
   0   7  11        1.63        0.81      1.24 o 
   1   7  11      310.33      323.25      6.34 o 
   2   7  11       82.92       91.39      6.48 o 
   3   7  11        2.45       -0.44      3.11 o 
 -12   8  11       63.66       72.55     12.32 o 
 -11   8  11       92.65       96.89      5.95 o 
 -10   8  11        0.05        0.52      1.88 o 
  -9   8  11       44.33       47.14      3.03 o 
  -8   8  11       27.93       23.25      1.97 o 
  -7   8  11      117.32      127.16      3.66 o 
  -6   8  11       80.07       83.03      3.09 o 
  -5   8  11        5.44        5.64      1.37 o 
  -4   8  11       62.91       56.99      2.69 o 
  -3   8  11       21.28       24.74      2.11 o 
  -2   8  11       56.95       65.79      2.72 o 
  -1   8  11      216.33      232.90      4.68 o 
   0   8  11       16.42       17.04      2.00 o 
   1   8  11      177.81      167.38      7.72 o 
   2   8  11       11.14       17.09      3.96 o 
 -11   9  11        0.59        2.25      2.77 o 
 -10   9  11       52.04       55.01      6.01 o 
  -9   9  11       48.61       52.77      4.87 o 
  -8   9  11        2.26        4.00      1.53 o 
  -7   9  11        1.39        1.12      1.22 o 
  -6   9  11        7.83        5.29      1.41 o 
  -5   9  11        0.62        0.35      1.11 o 
  -4   9  11      196.57      207.94      4.70 o 
  -3   9  11       83.26       80.89      3.91 o 
  -2   9  11        1.10        1.59      1.28 o 
  -1   9  11        1.65        0.99      1.45 o 
   0   9  11        2.67        3.89      1.74 o 
   1   9  11       23.00       23.21      3.52 o 
 -10  10  11       15.55       21.55      5.01 o 
  -9  10  11      158.31      160.59     16.31 o 
  -8  10  11       83.45       81.44      5.38 o 
  -7  10  11      175.99      190.22      8.81 o 
  -6  10  11       18.04       25.49      2.65 o 
  -5  10  11      100.60      108.67      5.85 o 
  -4  10  11      117.52      111.17      4.89 o 
  -3  10  11      237.00      257.53      7.37 o 
  -2  10  11       99.11       86.55      4.56 o 
  -1  10  11      253.41      256.19      7.44 o 
   0  10  11        6.09        9.53      4.83 o 
  -9  11  11      279.76      309.04     14.23 o 
  -8  11  11       20.68       28.28      5.06 o 
  -7  11  11       26.27       22.54      3.48 o 
  -6  11  11      116.01      112.02      6.14 o 
  -5  11  11      244.64      244.90      8.66 o 
  -4  11  11       38.50       39.05      3.75 o 
  -3  11  11        0.10        2.51      1.74 o 
  -2  11  11       28.66       34.54      3.58 o 
  -1  11  11       50.03       57.47      4.31 o 
  -7  12  11      224.33      261.43     12.00 o 
  -6  12  11       11.24       10.76      2.77 o 
  -5  12  11       21.39       16.67      3.91 o 
  -4  12  11        5.16        2.90      2.33 o 
  -3  12  11        3.39       -1.12      1.96 o 
 -13   0  12        5.41        1.49      2.99 o 
 -12   0  12        0.76       -0.16      1.98 o 
 -11   0  12       30.32       37.30      3.63 o 
 -10   0  12      307.18      306.61      7.67 o 
  -9   0  12      375.30      361.94     11.19 o 
  -8   0  12       43.50       37.08      3.55 o 
  -7   0  12       13.52        7.54      2.37 o 
  -6   0  12      656.48      638.75     13.83 o 
  -5   0  12       68.35       70.85      4.62 o 
  -4   0  12      755.25      764.78     19.07 o 
  -3   0  12      904.92      866.16     17.18 o 
  -2   0  12        2.45        1.07      2.17 o 
  -1   0  12      436.43      429.58      9.50 o 
   0   0  12      209.77      206.70      7.19 o 
   1   0  12        3.13        2.63      1.86 o 
   2   0  12        3.44        3.05      1.93 o 
   3   0  12       20.17       16.98      3.68 o 
 -13   1  12        6.13        6.29      2.41 o 
 -12   1  12      231.76      263.38      7.40 o 
 -11   1  12       92.72       96.71      3.71 o 
 -10   1  12      385.30      439.68      7.15 o 
  -9   1  12       46.31       55.76      2.68 o 
  -8   1  12      132.61      121.45      3.95 o 
  -7   1  12      267.97      260.53      9.24 o 
  -6   1  12       69.87       64.20      3.13 o 
  -5   1  12       90.19       95.45      3.65 o 
  -4   1  12        0.28       -1.66      1.21 o 
  -3   1  12       40.36       41.12      2.65 o 
  -2   1  12      106.13      103.52      3.23 o 
  -1   1  12      182.96      174.53      4.15 o 
   0   1  12       84.07       89.55      4.55 o 
   1   1  12       38.98       36.80      2.32 o 
   2   1  12       11.94        7.07      1.68 o 
   3   1  12       34.50       41.43      3.20 o 
 -13   2  12      222.24      260.03      7.66 o 
 -12   2  12       17.67       15.47      2.36 o 
 -11   2  12       15.68       24.28      2.45 o 
 -10   2  12       16.23       18.18      2.01 o 
  -9   2  12        4.58        8.21      1.41 o 
  -8   2  12        0.74        0.80      1.05 o 
  -7   2  12        8.41        5.85      1.41 o 
  -6   2  12       10.89       12.21      1.66 o 
  -5   2  12       20.38       19.69      2.06 o 
  -4   2  12      477.42      457.44      8.06 o 
  -3   2  12       70.04       68.96      2.97 o 
  -2   2  12      111.19      104.63      3.28 o 
  -1   2  12       40.38       37.98      2.32 o 
   0   2  12        0.01       -0.79      1.14 o 
   1   2  12       70.44       59.14      2.79 o 
   2   2  12       96.87       97.53      4.04 o 
   3   2  12       93.14       86.97      4.65 o 
 -13   3  12      119.01      133.31      8.81 o 
 -12   3  12      159.22      155.05      6.63 o 
 -11   3  12      617.52      647.58     11.01 o 
 -10   3  12        0.03        1.55      1.27 o 
  -9   3  12       27.31       28.32      2.01 o 
  -8   3  12      327.73      318.00      5.56 o 
  -7   3  12       64.63       60.81      2.94 o 
  -6   3  12       38.07       38.59      2.40 o 
  -5   3  12       36.42       37.81      2.38 o 
  -4   3  12       86.53       89.80      4.40 o 
  -3   3  12        6.16        4.13      1.24 o 
  -2   3  12       33.79       33.56      2.39 o 
  -1   3  12      687.39      672.70      9.65 o 
   0   3  12       37.34       34.90      2.66 o 
   1   3  12       28.75       27.49      2.40 o 
   2   3  12       10.32       15.22      2.36 o 
 -13   4  12      151.78      148.76     12.05 o 
 -12   4  12       50.58       59.42      4.67 o 
 -11   4  12      911.46     1036.18     19.99 o 
 -10   4  12      419.11      416.77      7.11 o 
  -9   4  12      363.47      372.80      6.21 o 
  -8   4  12        6.36        6.51      1.35 o 
  -7   4  12      221.77      242.41      4.86 o 
  -6   4  12      445.15      472.45      7.05 o 
  -5   4  12      488.14      457.24      7.53 o 
  -4   4  12       40.65       36.31      2.42 o 
  -3   4  12      218.25      220.33      4.73 o 
  -2   4  12      578.88      567.58      8.15 o 
  -1   4  12        0.35        0.91      1.35 o 
   0   4  12      507.57      506.68      8.25 o 
   1   4  12       88.28       92.94      3.93 o 
   2   4  12      182.99      176.86      7.59 o 
 -13   5  12      271.54      292.25     17.52 o 
 -12   5  12       62.47       63.07      4.89 o 
 -11   5  12      146.16      149.09      6.67 o 
 -10   5  12       77.75       83.13      3.36 o 
  -9   5  12        9.88        6.49      1.45 o 
  -8   5  12      427.05      430.70      7.61 o 
  -7   5  12      503.50      544.70      7.79 o 
  -6   5  12       27.74       30.01      2.10 o 
  -5   5  12      177.48      169.65      4.10 o 
  -4   5  12      509.41      497.37      8.03 o 
  -3   5  12       13.41        9.31      1.89 o 
  -2   5  12        0.00       -1.32      1.08 o 
  -1   5  12      161.78      152.50      4.09 o 
   0   5  12       34.87       35.81      2.82 o 
   1   5  12        3.13        1.56      1.63 o 
   2   5  12      227.86      214.06      8.29 o 
 -12   6  12      281.68      288.89     12.15 o 
 -11   6  12       82.17       77.98      4.52 o 
 -10   6  12       51.60       47.68      3.05 o 
  -9   6  12       29.24       34.39      3.11 o 
  -8   6  12       11.30       13.72      1.74 o 
  -7   6  12       17.29       10.17      1.65 o 
  -6   6  12       12.32       13.58      1.66 o 
  -5   6  12       62.62       64.65      2.79 o 
  -4   6  12        4.16        2.48      1.22 o 
  -3   6  12       38.86       38.98      2.58 o 
  -2   6  12       51.99       50.98      2.65 o 
  -1   6  12       25.86       23.02      2.34 o 
   0   6  12       86.18      102.74      4.50 o 
   1   6  12       48.15       48.14      3.42 o 
 -12   7  12       33.55       31.42      5.15 o 
 -11   7  12       23.60       20.58      4.34 o 
 -10   7  12       11.72        8.07      1.92 o 
  -9   7  12      116.25      140.24      4.21 o 
  -8   7  12        0.02        0.91      1.16 o 
  -7   7  12        0.07        1.36      1.19 o 
  -6   7  12       35.43       35.58      2.32 o 
  -5   7  12        0.05        0.53      1.18 o 
  -4   7  12       69.64       68.42      2.93 o 
  -3   7  12       61.21       63.96      3.15 o 
  -2   7  12      115.21      120.41      4.35 o 
  -1   7  12       35.65       34.97      3.20 o 
   0   7  12        2.75        2.66      1.73 o 
   1   7  12        2.81        1.52      1.95 o 
 -11   8  12        9.89       10.83      3.90 o 
 -10   8  12      374.76      414.62     11.97 o 
  -9   8  12       31.05       28.08      3.28 o 
  -8   8  12       36.49       37.87      2.82 o 
  -7   8  12       52.94       55.19      4.11 o 
  -6   8  12      418.86      414.54      6.95 o 
  -5   8  12       29.72       30.73      2.67 o 
  -4   8  12       84.02       81.26      3.99 o 
  -3   8  12       25.58       34.62      3.28 o 
  -2   8  12      191.90      206.77      6.24 o 
  -1   8  12      181.33      193.28      5.97 o 
   0   8  12       34.93       33.95      3.12 o 
 -10   9  12       19.46       17.87      4.78 o 
  -9   9  12       53.04       50.28      4.89 o 
  -8   9  12      687.87      737.59     11.41 o 
  -7   9  12      233.77      238.30      5.99 o 
  -6   9  12        2.13        1.62      1.55 o 
  -5   9  12       50.61       49.51      3.40 o 
  -4   9  12      329.55      349.68      8.02 o 
  -3   9  12       51.12       56.83      6.34 o 
  -2   9  12        8.95       11.82      2.01 o 
  -1   9  12       37.53       23.77      3.18 o 
  -9  10  12       72.59       75.47      6.99 o 
  -8  10  12       70.55       59.78      7.67 o 
  -7  10  12        0.01        0.32      1.73 o 
  -6  10  12        2.63        1.22      1.73 o 
  -5  10  12      150.52      178.50      7.72 o 
  -4  10  12        1.03        1.67      1.82 o 
  -3  10  12        5.48        5.12      2.19 o 
  -2  10  12        6.94        7.30      2.49 o 
  -6  11  12        0.53        1.39      2.17 o 
  -5  11  12        0.57        0.56      1.68 o 
 -13   1  13        4.12       10.26      2.90 o 
 -12   1  13       20.05       24.24      2.61 o 
 -11   1  13      393.64      446.32     10.03 o 
 -10   1  13      168.55      152.29      4.78 o 
  -9   1  13       92.39       94.03      3.82 o 
  -8   1  13       10.48       12.50      2.58 o 
  -7   1  13       25.65       27.66      2.49 o 
  -6   1  13      212.94      191.44      5.18 o 
  -5   1  13        4.20        2.47      1.43 o 
  -4   1  13        2.08        0.14      1.38 o 
  -3   1  13      145.29      141.69      4.59 o 
  -2   1  13       21.46       22.12      2.02 o 
  -1   1  13       58.93       61.42      3.39 o 
   0   1  13        1.22        2.87      1.51 o 
   1   1  13      228.36      223.13      5.76 o 
 -12   2  13      206.74      206.04      7.80 o 
 -11   2  13      134.55      125.28      4.69 o 
 -10   2  13       11.92        7.90      1.61 o 
  -9   2  13      320.72      344.79      7.04 o 
  -8   2  13      547.38      528.33      9.02 o 
  -7   2  13      321.02      320.21      6.78 o 
  -6   2  13       18.35       24.24      2.41 o 
  -5   2  13      135.99      150.06      4.64 o 
  -4   2  13      646.07      641.65     10.29 o 
  -3   2  13      119.88      116.07      4.27 o 
  -2   2  13       40.28       39.46      2.66 o 
  -1   2  13      335.31      332.95      7.73 o 
   0   2  13       10.30       10.08      2.04 o 
   1   2  13      306.56      311.85      8.59 o 
 -12   3  13       82.18       81.91      5.41 o 
 -11   3  13       49.80       47.58      3.29 o 
 -10   3  13      229.74      241.84      5.42 o 
  -9   3  13      380.99      396.22      7.08 o 
  -8   3  13       35.94       37.85      2.55 o 
  -7   3  13       25.78       23.71      2.18 o 
  -6   3  13      587.47      589.55      9.02 o 
  -5   3  13      304.28      326.67      6.58 o 
  -4   3  13       24.23       20.62      2.25 o 
  -3   3  13      308.90      315.01      6.89 o 
  -2   3  13       12.56       14.50      2.10 o 
  -1   3  13      109.58      111.05      4.67 o 
   0   3  13        5.49        5.79      1.88 o 
   1   3  13      100.17      105.53      4.70 o 
 -12   4  13       27.61       38.93      4.19 o 
 -11   4  13      178.17      197.10      7.24 o 
 -10   4  13        3.71        0.48      1.30 o 
  -9   4  13      252.31      274.51      5.44 o 
  -8   4  13        4.93        3.40      1.48 o 
  -7   4  13       45.46       35.64      2.54 o 
  -6   4  13       85.33       87.05      3.51 o 
  -5   4  13       12.94       12.63      2.01 o 
  -4   4  13        5.86        6.79      1.58 o 
  -3   4  13       71.20       73.72      3.37 o 
  -2   4  13      142.99      139.97      5.05 o 
  -1   4  13      138.29      137.68      5.06 o 
   0   4  13        0.06       -0.57      1.49 o 
 -12   5  13      179.17      229.39      8.59 o 
 -11   5  13       16.12       20.12      2.93 o 
 -10   5  13      257.66      264.23      5.81 o 
  -9   5  13       45.60       49.77      2.71 o 
  -8   5  13        7.59        7.13      1.54 o 
  -7   5  13       13.37       17.40      2.04 o 
  -6   5  13       30.94       21.77      3.04 o 
  -5   5  13        5.49        1.05      1.57 o 
  -4   5  13        1.17        0.78      1.44 o 
  -3   5  13        4.88        4.49      2.24 o 
  -2   5  13       83.41       86.57      6.10 o 
  -1   5  13       16.05       16.76      2.39 o 
   0   5  13       50.44       49.03      3.55 o 
 -11   6  13       57.05       54.42      6.54 o 
 -10   6  13       54.97       57.85      3.62 o 
  -9   6  13      299.55      340.66      7.18 o 
  -8   6  13      411.16      446.44      8.34 o 
  -7   6  13      104.88      114.30      5.23 o 
  -6   6  13       12.08       16.13      2.40 o 
  -5   6  13      243.70      241.19      7.38 o 
  -4   6  13       67.45       67.68      4.35 o 
  -3   6  13      106.77       99.15      5.03 o 
  -2   6  13       17.93       18.52      2.49 o 
  -1   6  13      109.72      119.07      5.10 o 
 -10   7  13        5.29        7.38      2.36 o 
  -9   7  13      108.06      126.92      4.96 o 
  -8   7  13        4.02        2.45      1.59 o 
  -7   7  13      262.14      258.11      6.83 o 
  -6   7  13      367.59      383.81      8.43 o 
  -5   7  13      247.86      255.37      7.72 o 
  -4   7  13        8.18        8.04      2.27 o 
  -3   7  13      189.50      181.76      8.10 o 
  -2   7  13       55.24       56.92      3.75 o 
  -1   7  13       34.85       39.63      3.31 o 
  -9   8  13        1.96        0.50      1.57 o 
  -8   8  13       76.61       83.11      4.26 o 
  -7   8  13       37.57       41.09      3.29 o 
  -6   8  13       17.32       15.23      2.36 o 
  -5   8  13       65.76       67.62      4.72 o 
  -4   8  13       17.59       15.27      2.63 o 
  -3   8  13       94.81       94.81      5.09 o 
  -2   8  13        2.67        6.66      1.98 o 
  -7   9  13        5.03        2.75      1.83 o 
  -6   9  13      138.25      131.81      5.42 o 
  -5   9  13       20.36       17.08      2.51 o 
  -4   9  13      121.00      142.95      6.04 o 
 -11   0  14     1300.74     1456.35     31.76 o 
 -10   0  14      404.25      426.24     11.70 o 
  -9   0  14      448.73      464.67     12.27 o 
  -8   0  14      109.85      118.23      6.16 o 
  -7   0  14      425.11      431.86     18.19 o 
  -6   0  14      860.58      857.69     22.07 o 
  -5   0  14       31.99       27.39      4.43 o 
  -4   0  14      208.16      233.33     10.41 o 
  -3   0  14      524.29      508.27     16.07 o 
  -2   0  14      348.75      353.48     10.48 o 
  -1   0  14       23.72       17.30      3.51 o 
 -11   1  14       34.57       38.74      4.44 o 
 -10   1  14       12.00       16.78      2.23 o 
  -9   1  14      488.23      471.62      8.75 o 
  -8   1  14       99.15       91.67      4.02 o 
  -7   1  14       98.93       98.07      5.82 o 
  -6   1  14        5.07        2.94      1.85 o 
  -5   1  14      110.81      115.34      5.28 o 
  -4   1  14      186.18      187.41      6.76 o 
  -3   1  14      112.20      112.65      5.30 o 
  -2   1  14      101.10      105.29      7.86 o 
  -1   1  14       88.07       86.75      4.38 o 
 -11   2  14        8.43        7.88      2.32 o 
 -10   2  14      119.31      143.76      5.25 o 
  -9   2  14       51.22       54.35      4.42 o 
  -8   2  14       67.88       65.63      3.84 o 
  -7   2  14       16.62       12.59      2.45 o 
  -6   2  14        0.23        1.65      1.66 o 
  -5   2  14        0.03        2.50      1.68 o 
  -4   2  14       38.33       35.29      3.45 o 
  -3   2  14       21.29       16.91      3.21 o 
  -2   2  14        9.80       11.13      2.24 o 
  -1   2  14        9.12       10.11      2.18 o 
 -11   3  14        5.43        7.66      2.27 o 
 -10   3  14        1.46        1.41      1.82 o 
  -9   3  14       78.22       88.27      4.84 o 
  -8   3  14       88.73       86.98      4.79 o 
  -7   3  14        6.60       13.87      2.52 o 
  -6   3  14      157.88      163.10      6.19 o 
  -5   3  14        2.07        1.02      1.73 o 
  -4   3  14       27.37       19.86      2.86 o 
  -3   3  14       11.53        7.38      2.23 o 
  -2   3  14      133.06      133.97      5.26 o 
 -10   4  14       16.99       11.68      2.40 o 
  -9   4  14       71.12       69.70      4.46 o 
  -8   4  14        4.91        7.39      2.24 o 
  -7   4  14      277.14      305.03      8.54 o 
  -6   4  14      173.60      164.22      7.35 o 
  -5   4  14       32.09       36.15      3.59 o 
  -4   4  14        0.55       -1.12      1.82 o 
  -3   4  14      248.00      257.19      7.90 o 
  -2   4  14       36.74       43.33      3.46 o 
 -10   5  14       44.22       47.90      3.93 o 
  -9   5  14        1.61       -2.01      1.55 o 
  -8   5  14      222.00      235.50      8.47 o 
  -7   5  14      120.26      117.96      5.52 o 
  -6   5  14        8.81        6.56      2.12 o 
  -5   5  14      235.80      243.46      7.64 o 
  -4   5  14      421.72      421.09     10.28 o 
  -3   5  14       80.39       79.34      4.78 o 
  -9   6  14       17.23       15.33      2.75 o 
  -8   6  14      107.37      121.93      5.71 o 
  -7   6  14        1.38        2.74      1.94 o 
  -6   6  14       42.57       53.95      4.16 o 
  -5   6  14       71.31       73.93      4.70 o 
  -4   6  14       19.46       23.50      3.07 o 
  -7   7  14      120.89      131.97      5.97 o 
  -6   7  14        5.57        3.10      2.01 o 
  -5   7  14      101.44       96.81      5.32 o 
  -9   1  15      137.55      154.18      6.21 o 
  -8   1  15       17.83       15.85      2.75 o 
  -7   1  15      120.28      114.46      5.65 o 
  -6   1  15       17.00       12.56      2.56 o 
  -5   1  15        0.01        0.91      2.18 o 
  -8   2  15      205.12      204.83      7.16 o 
  -7   2  15      136.21      140.24      8.56 o 
  -6   2  15       68.40       83.02      4.98 o 
  -5   2  15      376.91      390.34     10.05 o 
  -8   3  15      299.15      321.36      9.11 o 
  -7   3  15        4.56        2.50      1.87 o 
  -6   3  15      215.66      211.23      8.69 o 
                                                 
